# Supplementary material for: 1,2,4-Trimeth­oxy­dibenzo[b,d]furan-3-ol
Source: Acta Crystallogr Sect E Struct Rep Online. 2010 Nov 6;66(Pt 12):o3066. doi: 10.1107/S1600536810044417 (PMC3011800; doi:10.1107/S1600536810044417)
Supplement: Supplementary file 1 [file e-66-o3066-sup1.cif]

##############################################################################
###                                                                        ###
###        Electronic paper (Acta Crystallographica Section E)             ###
###                                                                        ###
##############################################################################
#                                                                            #
# This CIF contains the data in a paper accepted for publication in Acta     #
# Crystallographica Section E. It conforms to the requirements of Notes      #
# for Authors for Section E, and has been peer reviewed under the auspices   #
# of the IUCr Commission on Journals.                                        #
#                                                                            #
# Full details of the Crystallographic Information File format               #
# are given in the paper "The Crystallographic Information File (CIF):       #
# a New Standard Archive File for Crystallography" by S. R. Hall, F. H.      #
# Allen and I. D. Brown [Acta Cryst. (1991), A47, 655-685].                  #
#                                                                            #
# The current version of the core CIF dictionary is obtainable from          #
# ftp://ftp.iucr.org/pub/cif_core.dic. The current version number is 2.4.    #
#                                                                            #
# Software is freely available for graphical display of the structure(s) in  #
# this CIF.  For information consult the CIF home page http://www.iucr.org/  #
# cif/home.html                                                              #
#                                                                            #
# This file may be used for bona fide research purposes within the           #
# scientific community so long as proper attribution is given to the journal # 
# article from which it was obtained.                                        #
#                                                                            #
##############################################################################
                                             
data_global
_audit_creation_method     'form.cif (version 2.0)'
_journal_data_validation_number     ?
_journal_date_recd_electronic     2010-10-25
_journal_date_accepted     2010-10-30
_journal_name_full     'Acta Crystallographica, Section E'
_journal_year     2010
_journal_volume     66
_journal_issue     12
_journal_page_first     o3066
_journal_page_last     o3066
_journal_paper_category     QO
_journal_coeditor_code     PV2347
_publ_contact_author_name     'Yousuf, S. '
_publ_contact_author_address
;
      H.E.J Research Institute of Chemistry,
      International Cenetr for Chemical and Biological Sciences,
      University of Karachi,
      Karachi-75270, Pakistan
;
_publ_contact_author_email     'dr.sammer.yousuf@gmail.com'
_publ_contact_author_fax     '+92-21 34819018-9'
_publ_contact_author_phone     '+92-21 34824924'
_publ_section_title
;
1,2,4-Trimethoxydibenzo[<i>b</i>,<i>d</i>]furan-3-ol
;
loop_
    _publ_author_name
    _publ_author_footnote
    _publ_author_address
    'S. Yousuf' ?
;     H.E.J. Research Institute of Chemistry,
      International Center for Chemical and Biological Sciences,
      University of Karachi,
      Karachi 75270, Pakistan
;
    'A. Latif' ?
;     Institute of Chemical Sciences,
      University of Peshawar, Peshawar,
      K.P.K., Pakistan
;
    'M. Arfan' ?
;     Institute of Chemical Sciences,
      University of Peshawar, Peshawar,
      K.P.K., Pakistan
;
    'M. I. Choudhary' ?
;     H.E.J. Research Institute of Chemistry,
      International Center for Chemical and Biological Sciences,
      University of Karachi,
      Karachi 75270, Pakistan
;
data_I
_audit_creation_method     SHELXL-97
_chemical_name_systematic
;
1,2,4-Trimethoxydibenzo[<i>b</i>,<i>d</i>]furan-3-ol
;
_chemical_name_common     Trimethoxydibenzofuran-ol
_chemical_formula_moiety     'C15 H14 O5'
_chemical_formula_sum     'C15 H14 O5'
_chemical_formula_iupac     'C15 H14 O5'
_chemical_formula_weight     274.26
_chemical_melting_point     ?
_symmetry_cell_setting     monoclinic
_symmetry_space_group_name_H-M     'P 21/n'
_symmetry_space_group_name_Hall     '-P 2yn'
loop_
    _symmetry_equiv_pos_as_xyz
    'x, y, z'
    '-x+1/2, y+1/2, -z+1/2'
    '-x, -y, -z'
    'x-1/2, -y-1/2, z-1/2'
_cell_length_a     10.422(3)
_cell_length_b     9.075(3)
_cell_length_c     15.007(4)
_cell_angle_alpha     90.00
_cell_angle_beta     106.378(7)
_cell_angle_gamma     90.00
_cell_volume     1361.8(6)
_cell_formula_units_Z     4
_cell_measurement_reflns_used     1214
_cell_measurement_theta_min     2.13
_cell_measurement_theta_max     25.49
_cell_measurement_temperature     298(2)
_exptl_crystal_description     plate
_exptl_crystal_colour     colorless
_exptl_crystal_size_max     0.28
_exptl_crystal_size_mid     0.13
_exptl_crystal_size_min     0.09
_exptl_crystal_density_diffrn     1.338
_exptl_crystal_density_meas     ?
_exptl_crystal_density_method     'not measured'
_exptl_crystal_F_000     576
_exptl_absorpt_coefficient_mu     0.101
_exptl_absorpt_correction_type     multi-scan
_exptl_absorpt_process_details     '(SADABS; Bruker, 2000)'
_exptl_absorpt_correction_T_min     0.9723
_exptl_absorpt_correction_T_max     0.9910
_exptl_special_details
;
;
_diffrn_ambient_temperature     298(2)
_diffrn_radiation_type     MoK\a
_diffrn_radiation_wavelength     0.71073
_diffrn_radiation_source     'fine-focus sealed tube'
_diffrn_radiation_monochromator     graphite
_diffrn_measurement_device_type
;
Bruker SMART APEX CCD area-detector
;
_diffrn_measurement_method     \w
_diffrn_detector_area_resol_mean     ?
_diffrn_reflns_number     7822
_diffrn_reflns_av_R_equivalents     0.0379
_diffrn_reflns_av_sigmaI/netI     0.0407
_diffrn_reflns_theta_min     2.13
_diffrn_reflns_theta_max     25.49
_diffrn_reflns_theta_full     25.49
_diffrn_measured_fraction_theta_max     1.000
_diffrn_measured_fraction_theta_full     1.000
_diffrn_reflns_limit_h_min     -12
_diffrn_reflns_limit_h_max     8
_diffrn_reflns_limit_k_min     -10
_diffrn_reflns_limit_k_max     10
_diffrn_reflns_limit_l_min     -15
_diffrn_reflns_limit_l_max     18
_diffrn_standards_number     0
_diffrn_standards_interval_count     0
_diffrn_standards_interval_time     0
_diffrn_standards_decay_%     0
_refine_special_details
;
Refinement of <i>F</i>^2^ against ALL reflections. The weighted <i>R</i>-factor
<i>wR</i> and goodness of fit <i>S</i> are based on <i>F</i>^2^, conventional
<i>R</i>-factors <i>R</i> are based on <i>F</i>, with <i>F</i> set to zero for
negative <i>F</i>^2^. The threshold expression of <i>F</i>^2^ >
\s(<i>F</i>^2^) is used only for calculating <i>R</i>-factors(gt) <i>etc</i>.
and is not relevant to the choice of reflections for refinement.
<i>R</i>-factors based on <i>F</i>^2^ are statistically about twice as large
as those based on <i>F</i>, and <i>R</i>- factors based on ALL data will be
even larger.
;
_reflns_number_total     2534
_reflns_number_gt     1659
_reflns_threshold_expression     I>2\s(I)
_refine_ls_structure_factor_coef     Fsqd
_refine_ls_matrix_type     full
_refine_ls_R_factor_all     0.0830
_refine_ls_R_factor_gt     0.0504
_refine_ls_wR_factor_gt     0.1145
_refine_ls_wR_factor_ref     0.1335
_refine_ls_goodness_of_fit_ref     1.042
_refine_ls_restrained_S_all     1.042
_refine_ls_number_reflns     2534
_refine_ls_number_parameters     181
_refine_ls_number_restraints     0
_refine_ls_hydrogen_treatment     constr
_refine_ls_weighting_scheme     calc
_refine_ls_weighting_details
         'calc w=1/[\s^2^(Fo^2^)+(0.0588P)^2^+0.1850P] where P=(Fo^2^+2Fc^2^)/3'
_atom_sites_solution_hydrogens     geom
_atom_sites_solution_primary     direct
_atom_sites_solution_secondary     difmap
_refine_ls_shift/su_max     ?
_refine_ls_shift/su_max_lt     0.001
_refine_ls_shift/su_mean     0.000
_refine_diff_density_max     0.246
_refine_diff_density_min     -0.232
_refine_ls_extinction_method     none
_refine_ls_extinction_coef     ?
loop_
    _atom_type_symbol
    _atom_type_description
    _atom_type_scat_dispersion_real
    _atom_type_scat_dispersion_imag
    _atom_type_scat_source
    'C' 'C' 0.0033 0.0016
                         'International Tables Vol C Tables 4.2.6.8 and 6.1.1.4'
    'H' 'H' 0.0000 0.0000
                         'International Tables Vol C Tables 4.2.6.8 and 6.1.1.4'
    'O' 'O' 0.0106 0.0060
                         'International Tables Vol C Tables 4.2.6.8 and 6.1.1.4'
_computing_data_collection     'SMART (Bruker, 2000)'
_computing_cell_refinement     'SAINT (Bruker, 2000)'
_computing_data_reduction     'SAINT (Bruker, 2000)'
_computing_structure_solution     'SHELXS97 (Sheldrick, 2008)'
_computing_structure_refinement     'SHELXL97 (Sheldrick, 2008)'
_computing_molecular_graphics     'SHELXTL (Sheldrick, 2008)'
_computing_publication_material
;
SHELXTL (Sheldrick, 2008), PARST (Nardelli, 1995) and PLATON
(Spek, 2009)
;
loop_
    _atom_site_type_symbol
    _atom_site_label
    _atom_site_fract_x
    _atom_site_fract_y
    _atom_site_fract_z
    _atom_site_U_iso_or_equiv
    _atom_site_adp_type
    _atom_site_calc_flag
    _atom_site_refinement_flags
    _atom_site_occupancy
    _atom_site_disorder_assembly
    _atom_site_disorder_group
    O O1 -0.04296(15) 0.68527(16) 0.05209(11) 0.0506(4) Uani d . 1 . .
    O O2 0.21877(14) 0.79638(16) 0.14577(10) 0.0486(4) Uani d . 1 . .
    O O3 0.22888(14) 1.06736(17) 0.23002(11) 0.0583(5) Uani d . 1 . .
    H H3A 0.2202 1.1346 0.2644 0.087 Uiso calc R 1 . .
    O O4 0.00148(15) 1.21507(17) 0.23400(11) 0.0547(5) Uani d . 1 . .
    O O5 -0.25302(15) 1.08945(18) 0.14506(11) 0.0574(5) Uani d . 1 . .
    C C10 -0.3847(2) 0.7966(3) 0.01571(18) 0.0567(7) Uani d . 1 . .
    H H1A -0.4312 0.8738 0.0331 0.068 Uiso calc R 1 . .
    C C9 -0.4521(3) 0.6846(3) -0.04119(19) 0.0657(8) Uani d . 1 . .
    H H2A -0.5450 0.6865 -0.0618 0.079 Uiso calc R 1 . .
    C C8 -0.3837(3) 0.5697(3) -0.06806(19) 0.0673(8) Uani d . 1 . .
    H H3B -0.4318 0.4967 -0.1069 0.081 Uiso calc R 1 . .
    C C7 -0.2460(3) 0.5609(3) -0.03862(18) 0.0599(7) Uani d . 1 . .
    H H4A -0.1997 0.4836 -0.0560 0.072 Uiso calc R 1 . .
    C C6 -0.1813(2) 0.6732(2) 0.01794(16) 0.0482(6) Uani d . 1 . .
    C C5 -0.0212(2) 0.8160(2) 0.10136(15) 0.0439(6) Uani d . 1 . .
    C C4 0.1037(2) 0.8724(2) 0.14437(15) 0.0431(5) Uani d . 1 . .
    C C3 0.1077(2) 1.0079(2) 0.18832(15) 0.0455(6) Uani d . 1 . .
    C C2 -0.0113(2) 1.0811(2) 0.18854(15) 0.0442(5) Uani d . 1 . .
    C C1 -0.1354(2) 1.0187(2) 0.14702(15) 0.0449(6) Uani d . 1 . .
    C C12 -0.1400(2) 0.8844(2) 0.10160(15) 0.0427(5) Uani d . 1 . .
    C C11 -0.2457(2) 0.7908(2) 0.04626(16) 0.0463(6) Uani d . 1 . .
    C C13 -0.2808(3) 1.1053(5) 0.2305(2) 0.1109(13) Uani d . 1 . .
    H H13A -0.3646 1.1555 0.2214 0.166 Uiso calc R 1 . .
    H H13B -0.2110 1.1614 0.2720 0.166 Uiso calc R 1 . .
    H H13C -0.2860 1.0097 0.2567 0.166 Uiso calc R 1 . .
    C C14 -0.0108(3) 1.3386(3) 0.1722(2) 0.0771(9) Uani d . 1 . .
    H H14A -0.0017 1.4285 0.2071 0.116 Uiso calc R 1 . .
    H H14B -0.0969 1.3363 0.1270 0.116 Uiso calc R 1 . .
    H H14C 0.0579 1.3336 0.1411 0.116 Uiso calc R 1 . .
    C C15 0.2906(3) 0.8538(3) 0.08552(18) 0.0655(8) Uani d . 1 . .
    H H15A 0.3688 0.7949 0.0905 0.098 Uiso calc R 1 . .
    H H15B 0.3168 0.9536 0.1028 0.098 Uiso calc R 1 . .
    H H15C 0.2345 0.8517 0.0226 0.098 Uiso calc R 1 . .
loop_
    _atom_site_aniso_label
    _atom_site_aniso_U_11
    _atom_site_aniso_U_22
    _atom_site_aniso_U_33
    _atom_site_aniso_U_12
    _atom_site_aniso_U_13
    _atom_site_aniso_U_23
    O1 0.0472(10) 0.0450(9) 0.0594(10) 0.0019(7) 0.0146(8) -0.0062(7)
    O2 0.0421(9) 0.0491(9) 0.0562(10) 0.0098(7) 0.0166(7) 0.0073(7)
    O3 0.0439(10) 0.0597(10) 0.0667(12) -0.0015(8) 0.0083(8) -0.0159(8)
    O4 0.0566(11) 0.0511(10) 0.0555(10) 0.0012(8) 0.0147(8) -0.0124(8)
    O5 0.0458(10) 0.0680(11) 0.0609(11) 0.0133(8) 0.0194(8) -0.0070(8)
    C10 0.0462(15) 0.0612(16) 0.0641(17) -0.0034(12) 0.0181(12) 0.0032(13)
    C9 0.0508(16) 0.0769(19) 0.0667(18) -0.0146(14) 0.0122(13) -0.0021(15)
    C8 0.0666(19) 0.0657(17) 0.0675(18) -0.0206(14) 0.0153(14) -0.0127(14)
    C7 0.0606(18) 0.0550(15) 0.0641(17) -0.0074(12) 0.0175(13) -0.0097(13)
    C6 0.0434(14) 0.0497(13) 0.0511(14) -0.0022(10) 0.0128(11) 0.0003(11)
    C5 0.0490(14) 0.0375(12) 0.0450(13) 0.0036(10) 0.0131(10) 0.0008(10)
    C4 0.0400(13) 0.0441(12) 0.0444(13) 0.0065(10) 0.0107(10) 0.0045(10)
    C3 0.0417(14) 0.0490(13) 0.0436(13) 0.0002(10) 0.0083(10) 0.0009(10)
    C2 0.0464(14) 0.0445(12) 0.0406(13) 0.0019(10) 0.0105(10) -0.0040(10)
    C1 0.0453(14) 0.0469(13) 0.0436(13) 0.0077(10) 0.0146(10) 0.0028(10)
    C12 0.0412(13) 0.0440(12) 0.0424(13) 0.0020(10) 0.0112(10) 0.0029(10)
    C11 0.0454(14) 0.0486(13) 0.0460(13) -0.0016(10) 0.0148(10) 0.0041(11)
    C13 0.097(3) 0.164(4) 0.093(3) 0.034(2) 0.062(2) 0.012(2)
    C14 0.096(2) 0.0492(16) 0.086(2) 0.0019(14) 0.0267(17) -0.0016(15)
    C15 0.0640(18) 0.0750(18) 0.0657(18) 0.0167(14) 0.0316(14) 0.0152(15)
_geom_special_details
;
All e.s.d.'s (except the e.s.d. in the dihedral angle between two l.s. planes)
are estimated using the full covariance matrix. The cell e.s.d.'s are taken
into account individually in the estimation of e.s.d.'s in distances, angles
and torsion angles; correlations between e.s.d.'s in cell parameters are only
used when they are defined by crystal symmetry. An approximate (isotropic)
treatment of cell e.s.d.'s is used for estimating e.s.d.'s involving l.s.
planes.
;
loop_
    _geom_bond_atom_site_label_1
    _geom_bond_atom_site_label_2
    _geom_bond_site_symmetry_2
    _geom_bond_distance
    _geom_bond_publ_flag
    O1 C5 . 1.383(2) ?
    O1 C6 . 1.391(3) ?
    O2 C4 . 1.379(3) ?
    O2 C15 . 1.425(3) ?
    O3 C3 . 1.353(2) ?
    O3 H3A . 0.8200 ?
    O4 C2 . 1.382(2) ?
    O4 C14 . 1.438(3) ?
    O5 C1 . 1.377(3) ?
    O5 C13 . 1.399(3) ?
    C10 C9 . 1.385(3) ?
    C10 C11 . 1.391(3) ?
    C10 H1A . 0.9300 ?
    C9 C8 . 1.385(4) ?
    C9 H2A . 0.9300 ?
    C8 C7 . 1.380(4) ?
    C8 H3B . 0.9300 ?
    C7 C6 . 1.375(3) ?
    C7 H4A . 0.9300 ?
    C6 C11 . 1.390(3) ?
    C5 C4 . 1.378(3) ?
    C5 C12 . 1.386(3) ?
    C4 C3 . 1.390(3) ?
    C3 C2 . 1.408(3) ?
    C2 C1 . 1.389(3) ?
    C1 C12 . 1.391(3) ?
    C12 C11 . 1.451(3) ?
    C13 H13A . 0.9600 ?
    C13 H13B . 0.9600 ?
    C13 H13C . 0.9600 ?
    C14 H14A . 0.9600 ?
    C14 H14B . 0.9600 ?
    C14 H14C . 0.9600 ?
    C15 H15A . 0.9600 ?
    C15 H15B . 0.9600 ?
    C15 H15C . 0.9600 ?
loop_
    _geom_angle_atom_site_label_1
    _geom_angle_atom_site_label_2
    _geom_angle_atom_site_label_3
    _geom_angle_site_symmetry_1
    _geom_angle_site_symmetry_3
    _geom_angle
    _geom_angle_publ_flag
    C5 O1 C6 . . 105.14(16) ?
    C4 O2 C15 . . 114.67(17) ?
    C3 O3 H3A . . 109.5 ?
    C2 O4 C14 . . 112.89(18) ?
    C1 O5 C13 . . 116.2(2) ?
    C9 C10 C11 . . 118.4(2) ?
    C9 C10 H1A . . 120.8 ?
    C11 C10 H1A . . 120.8 ?
    C10 C9 C8 . . 121.3(2) ?
    C10 C9 H2A . . 119.4 ?
    C8 C9 H2A . . 119.4 ?
    C7 C8 C9 . . 121.6(2) ?
    C7 C8 H3B . . 119.2 ?
    C9 C8 H3B . . 119.2 ?
    C6 C7 C8 . . 116.1(2) ?
    C6 C7 H4A . . 121.9 ?
    C8 C7 H4A . . 121.9 ?
    C7 C6 C11 . . 124.2(2) ?
    C7 C6 O1 . . 124.3(2) ?
    C11 C6 O1 . . 111.48(19) ?
    C4 C5 O1 . . 124.04(19) ?
    C4 C5 C12 . . 124.0(2) ?
    O1 C5 C12 . . 111.94(19) ?
    C5 C4 O2 . . 121.6(2) ?
    C5 C4 C3 . . 116.7(2) ?
    O2 C4 C3 . . 121.7(2) ?
    O3 C3 C4 . . 118.1(2) ?
    O3 C3 C2 . . 121.2(2) ?
    C4 C3 C2 . . 120.7(2) ?
    O4 C2 C1 . . 121.91(19) ?
    O4 C2 C3 . . 117.00(19) ?
    C1 C2 C3 . . 121.1(2) ?
    O5 C1 C2 . . 122.0(2) ?
    O5 C1 C12 . . 119.4(2) ?
    C2 C1 C12 . . 118.5(2) ?
    C5 C12 C1 . . 119.1(2) ?
    C5 C12 C11 . . 105.73(19) ?
    C1 C12 C11 . . 135.1(2) ?
    C6 C11 C10 . . 118.4(2) ?
    C6 C11 C12 . . 105.7(2) ?
    C10 C11 C12 . . 135.9(2) ?
    O5 C13 H13A . . 109.5 ?
    O5 C13 H13B . . 109.5 ?
    H13A C13 H13B . . 109.5 ?
    O5 C13 H13C . . 109.5 ?
    H13A C13 H13C . . 109.5 ?
    H13B C13 H13C . . 109.5 ?
    O4 C14 H14A . . 109.5 ?
    O4 C14 H14B . . 109.5 ?
    H14A C14 H14B . . 109.5 ?
    O4 C14 H14C . . 109.5 ?
    H14A C14 H14C . . 109.5 ?
    H14B C14 H14C . . 109.5 ?
    O2 C15 H15A . . 109.5 ?
    O2 C15 H15B . . 109.5 ?
    H15A C15 H15B . . 109.5 ?
    O2 C15 H15C . . 109.5 ?
    H15A C15 H15C . . 109.5 ?
    H15B C15 H15C . . 109.5 ?
loop_
    _geom_torsion_atom_site_label_1
    _geom_torsion_atom_site_label_2
    _geom_torsion_atom_site_label_3
    _geom_torsion_atom_site_label_4
    _geom_torsion_site_symmetry_1
    _geom_torsion_site_symmetry_2
    _geom_torsion_site_symmetry_3
    _geom_torsion_site_symmetry_4
    _geom_torsion
    _geom_torsion_publ_flag
    C11 C10 C9 C8 . . . . -0.5(4) ?
    C10 C9 C8 C7 . . . . 0.7(4) ?
    C9 C8 C7 C6 . . . . -0.6(4) ?
    C8 C7 C6 C11 . . . . 0.3(4) ?
    C8 C7 C6 O1 . . . . -178.0(2) ?
    C5 O1 C6 C7 . . . . 177.2(2) ?
    C5 O1 C6 C11 . . . . -1.3(2) ?
    C6 O1 C5 C4 . . . . -177.8(2) ?
    C6 O1 C5 C12 . . . . 1.6(2) ?
    O1 C5 C4 O2 . . . . -3.8(3) ?
    C12 C5 C4 O2 . . . . 176.8(2) ?
    O1 C5 C4 C3 . . . . 177.83(19) ?
    C12 C5 C4 C3 . . . . -1.5(3) ?
    C15 O2 C4 C5 . . . . 106.2(2) ?
    C15 O2 C4 C3 . . . . -75.5(3) ?
    C5 C4 C3 O3 . . . . -179.0(2) ?
    O2 C4 C3 O3 . . . . 2.6(3) ?
    C5 C4 C3 C2 . . . . 0.5(3) ?
    O2 C4 C3 C2 . . . . -177.87(19) ?
    C14 O4 C2 C1 . . . . -84.2(3) ?
    C14 O4 C2 C3 . . . . 97.6(2) ?
    O3 C3 C2 O4 . . . . -0.7(3) ?
    C4 C3 C2 O4 . . . . 179.8(2) ?
    O3 C3 C2 C1 . . . . -178.9(2) ?
    C4 C3 C2 C1 . . . . 1.6(3) ?
    C13 O5 C1 C2 . . . . -68.4(3) ?
    C13 O5 C1 C12 . . . . 115.4(3) ?
    O4 C2 C1 O5 . . . . 3.0(3) ?
    C3 C2 C1 O5 . . . . -178.87(19) ?
    O4 C2 C1 C12 . . . . 179.22(19) ?
    C3 C2 C1 C12 . . . . -2.6(3) ?
    C4 C5 C12 C1 . . . . 0.5(3) ?
    O1 C5 C12 C1 . . . . -178.95(18) ?
    C4 C5 C12 C11 . . . . 178.1(2) ?
    O1 C5 C12 C11 . . . . -1.3(2) ?
    O5 C1 C12 C5 . . . . 178.0(2) ?
    C2 C1 C12 C5 . . . . 1.6(3) ?
    O5 C1 C12 C11 . . . . 1.2(4) ?
    C2 C1 C12 C11 . . . . -175.2(2) ?
    C7 C6 C11 C10 . . . . -0.1(4) ?
    O1 C6 C11 C10 . . . . 178.4(2) ?
    C7 C6 C11 C12 . . . . -178.0(2) ?
    O1 C6 C11 C12 . . . . 0.5(2) ?
    C9 C10 C11 C6 . . . . 0.2(3) ?
    C9 C10 C11 C12 . . . . 177.3(2) ?
    C5 C12 C11 C6 . . . . 0.5(2) ?
    C1 C12 C11 C6 . . . . 177.5(2) ?
    C5 C12 C11 C10 . . . . -176.9(3) ?
    C1 C12 C11 C10 . . . . 0.2(5) ?
loop_
    _geom_hbond_atom_site_label_D
    _geom_hbond_atom_site_label_H
    _geom_hbond_atom_site_label_A
    _geom_hbond_site_symmetry_D
    _geom_hbond_site_symmetry_H
    _geom_hbond_site_symmetry_A
    _geom_hbond_distance_DH
    _geom_hbond_distance_HA
    _geom_hbond_distance_DA
    _geom_hbond_angle_DHA
    _geom_hbond_publ_flag
    O3 H3A O4 . . 1_555 0.82 2.32 2.738(2) 112.8 yes
    C13 H13B O4 . . 1_555 0.96 2.49 3.092(4) 121.1 yes
    C15 H15B O3 . . 1_555 0.96 2.56 3.108(3) 116.6 yes
    O3 H3A O2 . . 2_555 0.82 1.97 2.742(2) 155.7 yes
