# Supplementary material for: 1,2,4-Trimeth­oxy­dibenzo[b,d]furan-3-ol
Source: Acta Crystallogr Sect E Struct Rep Online. 2010 Nov 6;66(Pt 12):o3066. doi: 10.1107/S1600536810044417 (PMC3011800; doi:10.1107/S1600536810044417)
Supplement: Supplementary file 2 [file e-66-o3066-Isup2.hkl]

# 
# h,k,l, Fc-squared, Fo-squared, sigma(Fo-squared) and status flag 
# 
data_I
_shelx_title ' a in P2(1)/n' 
_shelx_refln_list_code          4 
_shelx_F_calc_maximum      178.58 
_exptl_crystal_F_000       576.00 
_reflns_d_resolution_high  0.8256 
 
loop_ 
 _symmetry_equiv_pos_as_xyz 
 'x, y, z' 
 '-x+1/2, y+1/2, -z+1/2' 
 '-x, -y, -z' 
 'x-1/2, -y-1/2, z-1/2' 
 
_cell_length_a    10.4219 
_cell_length_b     9.0751 
_cell_length_c    15.0075 
_cell_angle_alpha  90.000 
_cell_angle_beta  106.378 
_cell_angle_gamma  90.000 
 
_shelx_F_squared_multiplier     1.000 
 
loop_ 
 _refln_index_h 
 _refln_index_k 
 _refln_index_l 
 _refln_F_squared_calc 
 _refln_F_squared_meas 
 _refln_F_squared_sigma 
 _refln_observed_status 
   2   0   0     1436.00     1477.13     18.47 o 
   4   0   0     7121.26     7083.99     82.16 o 
   6   0   0      355.01      419.80      8.39 o 
   8   0   0     1402.89     1423.47     47.37 o 
  10   0   0        0.00       -3.31      3.62 o 
  12   0   0        5.51        3.75      7.17 o 
   1   1   0     4497.27     4390.69     54.46 o 
   2   1   0        0.65       -1.00      0.84 o 
   3   1   0      146.55      138.18      3.19 o 
   4   1   0      319.83      371.94      7.18 o 
   5   1   0      480.90      513.43      7.12 o 
   6   1   0      424.39      451.95      7.05 o 
   7   1   0      185.88      171.08      5.35 o 
   8   1   0      150.54      149.75      8.52 o 
   9   1   0      210.87      185.70      9.64 o 
  10   1   0        2.56       -1.24      2.55 o 
  11   1   0       11.14       11.98      4.21 o 
  12   1   0        2.57        2.59      4.59 o 
   0   2   0     1404.36     1420.69     47.38 o 
   1   2   0     6329.27     5951.21     46.20 o 
   2   2   0     2885.61     2839.29     24.41 o 
   3   2   0      265.95      259.18      5.39 o 
   4   2   0     1545.58     1778.67     16.69 o 
   5   2   0      729.47      785.79      9.90 o 
   6   2   0      249.16      252.04      5.38 o 
   7   2   0        0.04       -1.02      1.55 o 
   8   2   0       92.83       89.47     12.06 o 
   9   2   0       11.64       13.50      3.60 o 
  10   2   0        3.27        1.83      2.84 o 
  11   2   0        2.05        3.68      3.84 o 
   1   3   0      490.12      490.26      7.65 o 
   2   3   0       28.97       24.75      2.08 o 
   3   3   0      566.43      608.27      9.33 o 
   4   3   0     1219.90     1199.92     16.54 o 
   5   3   0      178.19      174.10      4.88 o 
   6   3   0      164.87      165.55      4.92 o 
   7   3   0        3.54        5.12      2.08 o 
   8   3   0      133.30      137.31      8.87 o 
   9   3   0        6.71        4.43      2.86 o 
  10   3   0       15.09       25.34      5.77 o 
  11   3   0        0.10        0.19      3.87 o 
   0   4   0      507.52      501.47     12.49 o 
   1   4   0       12.77        4.88      1.53 o 
   2   4   0      116.01       87.84      4.56 o 
   3   4   0       16.07       12.70      2.40 o 
   4   4   0       65.45       60.96      3.74 o 
   5   4   0       42.16       29.39      3.42 o 
   6   4   0       12.80       14.82      2.32 o 
   7   4   0      311.23      291.27      8.84 o 
   8   4   0        4.99        3.16      2.78 o 
   9   4   0      124.61      112.74      7.87 o 
  10   4   0        0.64        2.54      3.54 o 
  11   4   0        0.22        3.21      4.12 o 
   1   5   0        2.78        0.13      1.39 o 
   2   5   0      128.82      127.80      5.82 o 
   3   5   0       58.24       69.07      4.27 o 
   4   5   0       29.81       34.49      3.82 o 
   5   5   0      160.22      146.44      9.01 o 
   6   5   0        2.03        2.92      2.00 o 
   7   5   0       11.28       13.93      3.09 o 
   8   5   0       88.39       72.86      6.99 o 
   9   5   0       11.92        9.55      4.03 o 
  10   5   0        0.22        8.08      5.19 o 
   0   6   0      155.60      153.80      8.43 o 
   1   6   0        0.58        0.52      1.23 o 
   2   6   0      467.78      467.20     12.07 o 
   3   6   0       12.05       13.16      4.49 o 
   4   6   0      118.25      113.58      7.02 o 
   5   6   0       18.38       14.03      3.52 o 
   6   6   0       54.40       57.48      4.98 o 
   7   6   0      101.72      112.05      7.00 o 
   8   6   0       86.39       82.96      7.40 o 
   9   6   0        8.60        7.04      6.45 o 
  10   6   0        0.78        0.13      4.60 o 
   1   7   0       62.37       53.60      5.31 o 
   2   7   0        0.15       -2.31      2.76 o 
   3   7   0      127.72      113.77      6.14 o 
   4   7   0       27.70       31.47      3.84 o 
   5   7   0      578.51      565.06     13.45 o 
   6   7   0       69.49       69.46      5.57 o 
   7   7   0        4.97        3.70      4.15 o 
   8   7   0        0.12        1.86      2.59 o 
   9   7   0       20.63       44.54      8.45 o 
   0   8   0      483.24      484.78     29.38 o 
   1   8   0       17.17       15.02      4.25 o 
   2   8   0        0.81        1.17      2.51 o 
   3   8   0        5.92        5.09      2.52 o 
   4   8   0      517.14      523.71     15.45 o 
   5   8   0       28.34       31.42      4.66 o 
   6   8   0        1.59        1.52      2.47 o 
   7   8   0        0.57        6.50      6.99 o 
   8   8   0        1.00        3.02      3.22 o 
   1   9   0      103.86      115.94     16.63 o 
   2   9   0        0.70        1.43      1.92 o 
   3   9   0        8.89       10.82      3.11 o 
   4   9   0        6.83       12.00      3.24 o 
   5   9   0        8.28        1.94      5.98 o 
   6   9   0        1.23        0.12      2.59 o 
   0  10   0      123.14      112.91     16.41 o 
   1  10   0       11.63        8.67      4.05 o 
   2  10   0        4.15        8.94      3.33 o 
   3  10   0        0.00       -0.57      2.52 o 
   4  10   0        1.53        3.06      3.28 o 
   5  10   0        3.63        2.77      2.93 o 
 -11   0   1       19.02       10.87      5.73 o 
  -9   0   1      209.53      200.72     18.87 o 
  -7   0   1       76.18       64.45     10.89 o 
  -5   0   1     1065.98     1209.22     33.08 o 
  -3   0   1       10.50        6.04      3.58 o 
  -1   0   1     4906.55     4368.11     69.53 o 
   1   0   1     1602.59     1658.97     17.95 o 
   3   0   1      163.53      151.50      4.35 o 
   5   0   1      628.90      683.56     11.39 o 
   7   0   1      434.07      474.40      9.89 o 
   9   0   1      243.30      279.13     15.64 o 
  11   0   1       29.07       20.90     10.27 o 
 -12   1   1        0.05       -2.27      3.61 o 
 -11   1   1       41.17       47.62      6.41 o 
 -10   1   1       33.58       32.82      5.16 o 
  -9   1   1       53.79       43.16      6.36 o 
  -8   1   1       50.69       47.18      7.69 o 
  -7   1   1       18.65       17.78      2.64 o 
  -6   1   1       63.46       48.26      2.82 o 
  -5   1   1       55.90       65.04      5.79 o 
  -4   1   1       45.76       44.63      1.80 o 
  -3   1   1       27.34       21.17      1.43 o 
  -2   1   1        8.21        7.20      2.50 o 
  -1   1   1      247.10      232.78      3.97 o 
   0   1   1     1042.87     1113.17     13.68 o 
   1   1   1     2207.95     2180.65     16.66 o 
   2   1   1     2307.30     2337.72     16.94 o 
   3   1   1     6210.04     6167.91     43.47 o 
   4   1   1       23.09       32.40      1.96 o 
   5   1   1      655.35      698.47      8.81 o 
   6   1   1      108.75      114.40      3.80 o 
   7   1   1      540.61      554.42      7.94 o 
   8   1   1      846.05      848.95     22.22 o 
   9   1   1      180.18      172.73      9.43 o 
  10   1   1        1.09        7.37      3.58 o 
  11   1   1       13.26       28.65      6.53 o 
 -12   2   1       45.72       60.77      9.13 o 
 -11   2   1        0.00        5.90      3.30 o 
 -10   2   1       39.34       46.19      5.90 o 
  -9   2   1        2.94        4.42      3.37 o 
  -8   2   1        8.99       14.01      4.41 o 
  -7   2   1        4.14        6.92      2.10 o 
  -6   2   1        1.81       -0.70      1.11 o 
  -5   2   1      276.67      280.14      5.73 o 
  -4   2   1     1937.37     2102.84     20.68 o 
  -3   2   1        9.48        7.93      1.59 o 
  -2   2   1      848.32      819.46     21.02 o 
  -1   2   1       73.52       77.47      5.41 o 
   0   2   1       49.46       39.75      1.88 o 
   1   2   1       42.55       39.25      1.99 o 
   2   2   1      843.51      811.14     14.54 o 
   3   2   1      672.44      682.44      9.37 o 
   4   2   1      872.58      935.63     10.85 o 
   5   2   1      653.81      790.98      9.72 o 
   6   2   1       37.14       39.24      2.61 o 
   7   2   1      113.24      100.97      6.72 o 
   8   2   1       37.94       40.05      5.08 o 
   9   2   1        5.18        2.30      3.16 o 
  10   2   1        0.02        1.41      3.56 o 
  11   2   1        2.49        3.14      4.47 o 
 -11   3   1        5.65        3.19      4.29 o 
 -10   3   1       20.96       30.87      4.97 o 
  -9   3   1       28.37       17.37      6.85 o 
  -8   3   1      294.84      274.71     11.74 o 
  -7   3   1       60.00       71.58      4.73 o 
  -6   3   1       71.56       66.00      3.48 o 
  -5   3   1      894.38      975.42     12.41 o 
  -4   3   1       67.31       62.05      5.16 o 
  -3   3   1        4.12        7.24      2.47 o 
  -2   3   1     1420.73     1437.43     14.90 o 
  -1   3   1       26.64       20.03      2.39 o 
   0   3   1      193.80      191.18      3.83 o 
   1   3   1       66.06       58.53      2.82 o 
   2   3   1     2438.25     2613.31     27.42 o 
   3   3   1        1.76        2.65      1.45 o 
   4   3   1       34.69       45.65      3.21 o 
   5   3   1        4.93        6.91      1.60 o 
   6   3   1      259.29      257.46      5.91 o 
   7   3   1      142.27      136.61      4.72 o 
   8   3   1      185.63      185.49      8.83 o 
   9   3   1        0.24       -0.41      3.23 o 
  10   3   1       12.46       13.03      4.49 o 
  11   3   1       16.72       30.14      6.74 o 
 -11   4   1        1.08        0.66      4.66 o 
 -10   4   1        0.15        3.69      4.36 o 
  -9   4   1       22.16       21.02      4.64 o 
  -8   4   1      146.71      147.26     12.58 o 
  -7   4   1       75.63       94.25      5.70 o 
  -6   4   1      107.17       99.95      4.50 o 
  -5   4   1      162.73      158.07      7.22 o 
  -4   4   1     1199.46     1294.98     16.13 o 
  -3   4   1       95.53       85.58      3.64 o 
  -2   4   1     3280.83     3344.98     35.94 o 
  -1   4   1        8.56        6.61      1.66 o 
   0   4   1     2692.56     2868.86     24.73 o 
   1   4   1      409.48      446.95      7.14 o 
   2   4   1       22.28       17.33      2.01 o 
   3   4   1        5.67        4.22      1.62 o 
   4   4   1      364.08      344.14      7.31 o 
   5   4   1        2.01        1.99      1.60 o 
   6   4   1      166.30      163.14      6.60 o 
   7   4   1       55.95       48.88      3.49 o 
   8   4   1        4.09        0.82      2.54 o 
   9   4   1        2.20       -1.39      4.14 o 
  10   4   1        0.13       -0.43      3.47 o 
  11   4   1        1.90        3.46      4.34 o 
 -10   5   1       22.06       19.26      6.63 o 
  -9   5   1       18.33       17.08      7.45 o 
  -8   5   1      128.21      148.83      7.31 o 
  -7   5   1      286.40      242.39      8.49 o 
  -6   5   1       12.29       11.27      2.52 o 
  -5   5   1       10.40        9.88      2.22 o 
  -4   5   1        2.21        1.82      1.64 o 
  -3   5   1      162.68      162.72      8.44 o 
  -2   5   1      103.07      116.14      5.71 o 
  -1   5   1       83.52      107.79      4.81 o 
   0   5   1       15.53       15.52      1.75 o 
   1   5   1      497.54      524.05      8.47 o 
   2   5   1      331.06      350.17      8.30 o 
   3   5   1       64.38       59.13      3.58 o 
   4   5   1       42.73       45.06      3.52 o 
   5   5   1        5.61        7.79      2.21 o 
   6   5   1       96.06       96.27      4.63 o 
   7   5   1       90.81       92.71      6.12 o 
   8   5   1       74.96       70.36      5.82 o 
   9   5   1       12.45       13.13      4.75 o 
  10   5   1       10.01       18.73      6.66 o 
 -10   6   1       19.63       18.90     10.46 o 
  -9   6   1        2.94        8.34      4.49 o 
  -8   6   1       17.23       11.74      4.29 o 
  -7   6   1        5.39        4.10      2.31 o 
  -6   6   1       54.25       60.38      5.83 o 
  -5   6   1        8.06        5.83      2.67 o 
  -4   6   1      172.24      176.91      7.77 o 
  -3   6   1       10.34       16.73      3.31 o 
  -2   6   1      615.71      599.36     13.68 o 
  -1   6   1      245.01      270.16     11.77 o 
   0   6   1      191.00      209.41      6.96 o 
   1   6   1      154.74      148.55      4.76 o 
   2   6   1       35.29       32.98      3.37 o 
   3   6   1        0.02        3.06      1.86 o 
   4   6   1        0.26        1.88      1.97 o 
   5   6   1        0.06       -1.06      1.98 o 
   6   6   1       16.57       19.03      3.19 o 
   7   6   1       39.58       38.09      5.48 o 
   8   6   1       19.52       18.39      3.88 o 
   9   6   1        0.91        3.13      3.91 o 
  -9   7   1        0.61        7.48      5.30 o 
  -8   7   1        2.31        3.89      4.19 o 
  -7   7   1        7.08        5.55      7.17 o 
  -6   7   1       37.80       39.55      5.61 o 
  -5   7   1      311.62      280.19     10.63 o 
  -4   7   1        1.78       -2.38      2.59 o 
  -3   7   1      157.67      166.03      8.04 o 
  -2   7   1        2.62        0.49      3.09 o 
  -1   7   1       45.27       42.91      4.86 o 
   0   7   1        0.78        1.57      1.80 o 
   1   7   1       86.76       89.07      5.69 o 
   2   7   1       34.54       38.91      5.16 o 
   3   7   1       17.08       13.40      2.68 o 
   4   7   1      440.74      457.08     14.86 o 
   5   7   1        8.38       10.98      2.89 o 
   6   7   1       28.85       28.16      3.76 o 
   7   7   1       51.52       52.07      6.11 o 
   8   7   1       11.53       17.71      4.38 o 
   9   7   1        9.42       23.03     12.50 o 
  -8   8   1        1.69        2.86      4.62 o 
  -7   8   1       31.76       46.59      6.02 o 
  -6   8   1       36.93       30.30      6.47 o 
  -5   8   1      136.97      161.50      9.70 o 
  -4   8   1      205.68      186.54      9.69 o 
  -3   8   1        2.77        0.86      2.23 o 
  -2   8   1       51.88       63.42      6.14 o 
  -1   8   1       28.27       36.29      5.19 o 
   0   8   1       50.47       50.70      4.71 o 
   1   8   1       15.76       15.12      3.44 o 
   2   8   1      100.52       81.97      7.10 o 
   3   8   1      321.88      314.92     11.95 o 
   4   8   1      151.08      158.35      9.55 o 
   5   8   1      175.00      178.47     16.40 o 
   6   8   1        3.19        4.33      3.52 o 
   7   8   1        3.27        8.14      4.30 o 
   8   8   1       15.77       20.68      8.85 o 
  -7   9   1        0.95       -0.15      5.03 o 
  -6   9   1        3.77        1.89      2.55 o 
  -5   9   1        7.56        9.80      4.52 o 
  -4   9   1        0.00        2.20      2.42 o 
  -3   9   1       10.72       16.51      3.70 o 
  -2   9   1       18.21       17.18      3.83 o 
  -1   9   1       46.63       39.93      5.98 o 
   0   9   1      292.08      315.24     15.45 o 
   1   9   1       24.44       21.47      4.20 o 
   2   9   1       16.26       23.95      4.17 o 
   3   9   1       91.70      106.92      9.45 o 
   4   9   1       15.15       16.56      3.84 o 
   5   9   1        6.67        8.80      3.41 o 
   6   9   1        0.99        2.77      2.97 o 
  -5  10   1        1.94        1.98      4.21 o 
  -4  10   1        2.74        0.00      4.58 o 
  -3  10   1        0.08        0.53      3.01 o 
  -2  10   1       28.28       35.41      8.00 o 
  -1  10   1        0.37        1.38      2.77 o 
   0  10   1        1.41       -0.04      2.45 o 
   1  10   1       19.62       21.89      4.59 o 
   2  10   1       16.13       27.96      5.32 o 
   3  10   1        4.39        2.89      6.08 o 
   4  10   1        6.51        4.74      3.01 o 
 -12   0   2       10.55       18.55      6.56 o 
 -10   0   2      240.16      199.26     20.33 o 
  -8   0   2     2235.13     2290.08     60.22 o 
  -6   0   2      164.47      135.46     11.70 o 
  -4   0   2     3392.15     3317.19     64.83 o 
  -2   0   2     2129.13     2108.56     25.51 o 
   0   0   2       77.46       65.40      5.02 o 
   2   0   2      754.66      697.77     10.37 o 
   4   0   2      322.75      286.02      7.03 o 
   6   0   2       39.92       37.74      3.55 o 
   8   0   2      148.44      128.97     11.21 o 
  10   0   2       52.42       45.22     13.04 o 
 -12   1   2       10.38       12.74      4.18 o 
 -11   1   2       24.55       33.39      6.41 o 
 -10   1   2        0.00        2.94      5.24 o 
  -9   1   2      616.08      537.70     19.70 o 
  -8   1   2       16.59       20.04      6.63 o 
  -7   1   2       94.30      103.21      9.13 o 
  -6   1   2      180.76      199.13      6.29 o 
  -5   1   2      115.76      115.70      6.48 o 
  -4   1   2      186.02      202.30      6.09 o 
  -3   1   2      254.70      215.08      3.91 o 
  -2   1   2     1018.97      974.42     11.30 o 
  -1   1   2     3302.47     3378.76     30.88 o 
   0   1   2     2341.36     2337.98     25.28 o 
   1   1   2        8.85       11.89      1.36 o 
   2   1   2      780.57      749.39      7.42 o 
   3   1   2        3.86        2.21      1.24 o 
   4   1   2        0.78        2.06      1.28 o 
   5   1   2      104.74      138.39      3.88 o 
   6   1   2      203.96      217.35      5.54 o 
   7   1   2        0.21        0.65      1.40 o 
   8   1   2       87.22       99.27      7.25 o 
   9   1   2       40.46       39.58      5.99 o 
  10   1   2       12.57       15.32      6.54 o 
  11   1   2       21.19       23.24      9.38 o 
 -12   2   2       36.40       46.08      6.62 o 
 -11   2   2        0.51        0.00      3.87 o 
 -10   2   2        7.33       11.07      4.06 o 
  -9   2   2       60.27       62.60      8.82 o 
  -8   2   2       24.47       30.38     10.37 o 
  -7   2   2       41.06       35.68      5.56 o 
  -6   2   2      703.94      765.42     11.95 o 
  -5   2   2      266.62      253.53      5.45 o 
  -4   2   2      607.47      622.14     11.75 o 
  -3   2   2        3.15        1.70      3.27 o 
  -2   2   2       61.38       69.55      5.57 o 
  -1   2   2       90.41       75.08      3.35 o 
   0   2   2     3888.67     3980.02     42.87 o 
   1   2   2      554.02      516.57      5.85 o 
   2   2   2      487.25      442.35      6.67 o 
   3   2   2       78.28       95.02      3.00 o 
   4   2   2      131.87      121.30      3.56 o 
   5   2   2       70.85       58.37      2.96 o 
   6   2   2        7.72        5.33      1.73 o 
   7   2   2      153.22      159.09      4.87 o 
   8   2   2        3.11        3.25      3.04 o 
   9   2   2        7.05        3.00      4.54 o 
  10   2   2       17.01       14.65      5.03 o 
  11   2   2        2.94        3.26      4.61 o 
 -11   3   2        1.26        5.01      3.62 o 
 -10   3   2        0.86        1.30      4.25 o 
  -9   3   2        6.51        8.98      3.51 o 
  -8   3   2        5.98       11.18      5.60 o 
  -7   3   2        1.35        2.02      4.02 o 
  -6   3   2        3.02        0.95      1.45 o 
  -5   3   2       60.44       68.39      9.53 o 
  -4   3   2      692.24      745.96     13.56 o 
  -3   3   2        0.40       -1.81      1.48 o 
  -2   3   2      480.88      487.16     10.05 o 
  -1   3   2      256.23      256.14      7.99 o 
   0   3   2     3221.15     3237.75     25.65 o 
   1   3   2     1457.58     1459.76     14.21 o 
   2   3   2     1032.63     1041.16     11.88 o 
   3   3   2       86.11       75.75      3.47 o 
   4   3   2     1886.87     1900.42     17.60 o 
   5   3   2      107.06      107.26      3.91 o 
   6   3   2      524.64      499.88      8.42 o 
   7   3   2        2.92        4.41      1.86 o 
   8   3   2      270.80      259.35     12.16 o 
   9   3   2       16.30        7.07      3.95 o 
  10   3   2       14.22       16.36      9.67 o 
  11   3   2       19.39       11.77      5.19 o 
 -11   4   2        0.13        1.39      5.02 o 
 -10   4   2        0.60        1.55      3.20 o 
  -9   4   2      200.83      193.14     16.79 o 
  -8   4   2        3.68        7.05      3.64 o 
  -7   4   2      538.11      527.04     12.05 o 
  -6   4   2        0.07       -1.01      1.38 o 
  -5   4   2       89.74       99.10      5.14 o 
  -4   4   2        2.27        1.28      1.78 o 
  -3   4   2      543.78      556.94     11.22 o 
  -2   4   2       39.14       34.43      3.41 o 
  -1   4   2     1297.76     1291.46     18.04 o 
   0   4   2       26.60       24.08      2.48 o 
   1   4   2       38.15       29.68      2.35 o 
   2   4   2      297.14      350.22      6.68 o 
   3   4   2      412.65      462.83      8.29 o 
   4   4   2      232.64      247.15      6.34 o 
   5   4   2       29.01       41.62      3.10 o 
   6   4   2      159.65      152.44      5.09 o 
   7   4   2      724.91      715.83     11.38 o 
   8   4   2        5.67        9.24      4.34 o 
   9   4   2       35.14       36.91      6.54 o 
  10   4   2       14.54        9.35      4.94 o 
 -11   5   2        2.53       21.99      6.60 o 
 -10   5   2        8.13        9.91      5.17 o 
  -9   5   2        5.13       -0.67      3.90 o 
  -8   5   2       30.72       27.66      4.03 o 
  -7   5   2       62.84       59.88      5.54 o 
  -6   5   2        1.16        4.27      2.35 o 
  -5   5   2      129.21      133.29      5.43 o 
  -4   5   2       84.63       80.14      7.73 o 
  -3   5   2        6.35        3.91      2.20 o 
  -2   5   2       64.55       86.23      5.31 o 
  -1   5   2        0.00        0.67      2.08 o 
   0   5   2     1229.91     1302.61     14.36 o 
   1   5   2     1629.08     1722.11     18.16 o 
   2   5   2      363.79      356.19      8.52 o 
   3   5   2      324.01      313.61      7.20 o 
   4   5   2       15.09       12.54      2.46 o 
   5   5   2       20.76       16.12      2.68 o 
   6   5   2       36.32       31.72      3.16 o 
   7   5   2        0.03       -2.90      1.93 o 
   8   5   2       78.55       59.61      5.62 o 
   9   5   2       14.07        9.23      5.45 o 
  10   5   2        1.44       -0.25      4.31 o 
 -10   6   2        4.68       18.92     11.11 o 
  -9   6   2        0.07        1.27      3.68 o 
  -8   6   2       93.29       70.67      9.75 o 
  -7   6   2      203.23      199.69     11.65 o 
  -6   6   2       38.67       39.81      4.98 o 
  -5   6   2      111.59      116.53      7.03 o 
  -4   6   2      276.79      248.23     10.28 o 
  -3   6   2        0.14        0.51      2.01 o 
  -2   6   2        1.56       -0.77      2.17 o 
  -1   6   2      377.18      424.20     11.28 o 
   0   6   2      389.67      396.38      9.67 o 
   1   6   2      110.76      111.14      4.58 o 
   2   6   2        9.05       13.41      2.60 o 
   3   6   2       22.14       20.17      3.82 o 
   4   6   2      188.71      178.02      8.65 o 
   5   6   2      342.32      332.41      9.81 o 
   6   6   2      183.26      179.84      7.90 o 
   7   6   2       47.21       43.83      5.44 o 
   8   6   2        0.03       -1.48      2.13 o 
   9   6   2        4.70       13.50      5.89 o 
  -9   7   2       22.93       26.60      6.84 o 
  -8   7   2        0.32        1.88      2.91 o 
  -7   7   2       10.18       14.96      4.28 o 
  -6   7   2       25.39       19.67      3.95 o 
  -5   7   2      256.43      270.12     10.35 o 
  -4   7   2      267.63      270.43     10.18 o 
  -3   7   2      187.69      178.40      8.60 o 
  -2   7   2        0.02        1.72      2.02 o 
  -1   7   2      223.25      206.83     11.79 o 
   0   7   2       14.69       11.04      2.57 o 
   1   7   2        9.00        3.76      1.99 o 
   2   7   2        8.38       10.83      2.86 o 
   3   7   2       42.17       37.29      3.95 o 
   4   7   2      362.91      340.31     10.13 o 
   5   7   2       16.81       21.87      3.91 o 
   6   7   2       70.21       73.69      5.99 o 
   7   7   2       65.06       56.01      6.32 o 
   8   7   2        8.40       10.39      3.50 o 
  -8   8   2        5.74        9.95      9.65 o 
  -7   8   2       17.13       24.03      9.17 o 
  -6   8   2       15.28       15.62      3.44 o 
  -5   8   2        0.94       -0.06      2.97 o 
  -4   8   2      281.44      300.99     11.40 o 
  -3   8   2      205.73      195.57     13.03 o 
  -2   8   2        0.02        2.55      2.79 o 
  -1   8   2       40.72       47.52      5.48 o 
   0   8   2      126.67      128.83      7.30 o 
   1   8   2      116.57      123.29      8.59 o 
   2   8   2       47.13       30.08      4.54 o 
   3   8   2       85.46       78.98      7.24 o 
   4   8   2       48.14       49.52     12.36 o 
   5   8   2        9.89        8.89      3.02 o 
   6   8   2        3.62        7.72      3.64 o 
   7   8   2        3.94        5.16      3.47 o 
  -7   9   2       28.63       37.84      7.35 o 
  -6   9   2       28.91       28.66      9.06 o 
  -5   9   2       12.18       11.56      3.84 o 
  -4   9   2        5.83        5.82      3.71 o 
  -3   9   2        9.17       15.84      3.68 o 
  -2   9   2        0.04        2.76      2.97 o 
  -1   9   2       43.72       44.63      5.77 o 
   0   9   2        1.78        1.61      2.42 o 
   1   9   2       15.53       15.66      5.52 o 
   2   9   2       10.41       14.49      3.54 o 
   3   9   2       39.44       39.24      5.47 o 
   4   9   2        0.40        5.00      3.14 o 
   5   9   2        3.58        5.70      2.99 o 
   6   9   2        1.38       -1.26      2.51 o 
  -5  10   2        0.17       -2.11      2.78 o 
  -4  10   2        6.21       12.49      3.60 o 
  -3  10   2        9.68       10.76      6.39 o 
  -2  10   2        1.20        9.10      3.49 o 
  -1  10   2       70.54       77.21      7.90 o 
   0  10   2        0.23       -0.63      2.37 o 
   1  10   2       27.79       31.06      5.49 o 
   2  10   2        2.35       -0.59      2.44 o 
   3  10   2        2.26       -2.52      2.52 o 
   4  10   2        6.95       10.60      3.62 o 
 -11   0   3       42.43       39.20     12.54 o 
  -9   0   3     1703.56     1557.84     50.35 o 
  -7   0   3      228.19      260.74     17.65 o 
  -5   0   3        6.96       20.14      5.95 o 
  -3   0   3      553.52      543.42      9.86 o 
  -1   0   3    13038.03    10650.00    164.39 o 
   1   0   3     9806.98     8780.13     98.87 o 
   3   0   3        2.00        3.92      2.05 o 
   5   0   3      299.02      334.78      8.56 o 
   7   0   3       87.62       80.12      5.30 o 
   9   0   3       45.28       50.78      8.70 o 
  11   0   3        0.31        0.43      7.31 o 
 -12   1   3       13.88       25.11      6.26 o 
 -11   1   3        0.00        1.14      5.36 o 
 -10   1   3       19.73       24.78      7.12 o 
  -9   1   3       56.36       64.19      9.15 o 
  -8   1   3       90.07       94.06      9.79 o 
  -7   1   3        8.89        6.20      3.94 o 
  -6   1   3       28.58       37.86      4.80 o 
  -5   1   3     2778.11     2923.89     41.46 o 
  -4   1   3      766.21      852.15      9.90 o 
  -3   1   3     1734.28     1755.49     16.93 o 
  -2   1   3      441.50      421.30      7.02 o 
  -1   1   3    31891.62    23381.30    431.23 o 
   0   1   3    15138.50    13730.25    101.20 o 
   1   1   3        5.30        5.21      1.65 o 
   2   1   3     1617.55     1588.08     13.05 o 
   3   1   3     1362.05     1353.50     12.27 o 
   4   1   3     1058.75     1013.21     10.72 o 
   5   1   3        2.21        3.97      1.48 o 
   6   1   3      208.74      202.16      5.17 o 
   7   1   3      116.79      132.88      6.30 o 
   8   1   3      267.24      284.57     10.39 o 
   9   1   3        0.03        1.47      3.31 o 
  10   1   3       22.50       34.66      8.26 o 
  11   1   3       17.14       23.81      8.17 o 
 -12   2   3        1.18        3.64      3.72 o 
 -11   2   3        0.87       -2.31      5.66 o 
 -10   2   3       33.67       43.91      8.35 o 
  -9   2   3       79.45       75.15     19.52 o 
  -8   2   3       79.44       83.13      9.36 o 
  -7   2   3        3.59        4.98      2.11 o 
  -6   2   3      117.41      118.40      3.75 o 
  -5   2   3      494.45      546.42     11.64 o 
  -4   2   3      763.23      798.02     11.65 o 
  -3   2   3      745.38      661.71     14.89 o 
  -2   2   3     1381.78     1413.05     16.99 o 
  -1   2   3        8.37        8.22      1.85 o 
   0   2   3    12901.77    11895.47     87.92 o 
   1   2   3       16.08       16.79      1.40 o 
   2   2   3      260.83      251.36      5.25 o 
   3   2   3        0.69        0.69      1.06 o 
   4   2   3       22.01       21.99      2.03 o 
   5   2   3       38.16       42.17      2.74 o 
   6   2   3        0.58       -1.57      1.41 o 
   7   2   3      153.67      142.70      4.91 o 
   8   2   3      259.39      231.64     11.84 o 
   9   2   3        1.05       -1.20      3.06 o 
  10   2   3        1.27        2.94      4.60 o 
  11   2   3        1.84        2.81      7.49 o 
 -12   3   3        0.36        2.03      8.57 o 
 -11   3   3       15.77       18.64      4.71 o 
 -10   3   3        1.12        4.42      3.08 o 
  -9   3   3       64.60       61.63     11.13 o 
  -8   3   3      210.32      206.20     13.46 o 
  -7   3   3       14.68       17.43      3.39 o 
  -6   3   3        0.31        1.53      2.15 o 
  -5   3   3      247.56      242.06      7.67 o 
  -4   3   3       33.71       49.26      3.96 o 
  -3   3   3      770.39      762.79     12.80 o 
  -2   3   3      228.64      204.08      6.15 o 
  -1   3   3        0.01        0.17      1.48 o 
   0   3   3       19.64       29.62      2.21 o 
   1   3   3       78.85       69.82      3.50 o 
   2   3   3      142.57      140.24      4.33 o 
   3   3   3      409.75      465.91      8.11 o 
   4   3   3      601.37      639.82      9.78 o 
   5   3   3      424.63      371.36      7.03 o 
   6   3   3       45.91       31.69      2.91 o 
   7   3   3       41.59       55.73      4.13 o 
   8   3   3      191.42      176.04     17.25 o 
   9   3   3        0.00       -2.19      3.15 o 
  10   3   3        1.67        3.83      4.45 o 
 -11   4   3        2.02        7.20      4.26 o 
 -10   4   3       12.60       21.21      6.08 o 
  -9   4   3        7.83        9.70      3.58 o 
  -8   4   3       82.18       86.64     10.44 o 
  -7   4   3       20.06       18.92      4.08 o 
  -6   4   3      226.44      236.16      7.17 o 
  -5   4   3       14.67       13.63      2.68 o 
  -4   4   3        0.13        1.99      1.74 o 
  -3   4   3      270.89      241.97      7.55 o 
  -2   4   3        0.12        0.24      1.58 o 
  -1   4   3       19.41       19.42      2.81 o 
   0   4   3        5.66        5.84      1.59 o 
   1   4   3       36.29       40.69      2.80 o 
   2   4   3      619.45      699.75     10.22 o 
   3   4   3      255.73      236.52      6.47 o 
   4   4   3      397.40      406.80      8.46 o 
   5   4   3       15.84       19.13      2.45 o 
   6   4   3        6.74        5.99      1.98 o 
   7   4   3       19.84       22.09      3.13 o 
   8   4   3      152.33      135.19      9.87 o 
   9   4   3        9.22       12.37      4.58 o 
  10   4   3        0.21        2.57      4.25 o 
 -11   5   3        1.60        7.96      5.02 o 
 -10   5   3        0.27       -4.35      6.59 o 
  -9   5   3      211.59      184.81     25.89 o 
  -8   5   3      166.94      167.34     11.90 o 
  -7   5   3       88.60       93.53      5.10 o 
  -6   5   3        0.43        2.17      1.87 o 
  -5   5   3       65.51       67.47      5.33 o 
  -4   5   3        0.00       -0.64      1.92 o 
  -3   5   3      240.45      220.19      7.92 o 
  -2   5   3       13.63       19.54      3.19 o 
  -1   5   3        0.68       -1.25      1.47 o 
   0   5   3        3.20        5.09      1.67 o 
   1   5   3       19.96       12.71      2.07 o 
   2   5   3      220.41      214.07      6.97 o 
   3   5   3       23.73       18.96      2.67 o 
   4   5   3       98.51      102.42      6.27 o 
   5   5   3       45.19       51.20      4.21 o 
   6   5   3      234.05      216.96      7.15 o 
   7   5   3        0.05       -3.05      2.06 o 
   8   5   3       68.73       72.34      6.20 o 
   9   5   3        1.43        0.04      4.89 o 
  10   5   3        0.45       -7.13      4.75 o 
 -10   6   3        2.75        4.22      4.47 o 
  -9   6   3       21.12       14.77      6.07 o 
  -8   6   3       93.04       92.79      9.52 o 
  -7   6   3       20.92       28.85      6.50 o 
  -6   6   3        5.69        7.49      3.18 o 
  -5   6   3      123.92      135.80      7.43 o 
  -4   6   3      123.40      134.55      7.42 o 
  -3   6   3      204.48      172.42      8.12 o 
  -2   6   3       19.56       22.52      3.71 o 
  -1   6   3        0.60        0.91      2.05 o 
   0   6   3      222.48      225.61      7.21 o 
   1   6   3       30.12       28.63      2.90 o 
   2   6   3        8.16        8.85      2.45 o 
   3   6   3      218.36      198.38     12.48 o 
   4   6   3      621.52      597.83     11.26 o 
   5   6   3       33.61       25.40      3.65 o 
   6   6   3       31.97       29.28      5.21 o 
   7   6   3       12.48        8.36      4.63 o 
   8   6   3       21.46       26.63      4.93 o 
   9   6   3        1.09        1.76      6.02 o 
  -9   7   3        0.84       14.01      5.82 o 
  -8   7   3        0.25       -0.55      3.04 o 
  -7   7   3        1.33        6.09      9.12 o 
  -6   7   3       27.84       25.25      4.45 o 
  -5   7   3       47.16       46.92      5.66 o 
  -4   7   3      632.30      611.34     15.81 o 
  -3   7   3      149.10      157.68     10.33 o 
  -2   7   3       66.85       71.63      6.25 o 
  -1   7   3      258.95      235.33      9.32 o 
   0   7   3       74.71       65.34      5.11 o 
   1   7   3        0.04       -0.70      1.45 o 
   2   7   3       43.10       57.13      5.78 o 
   3   7   3       49.62       46.00      4.51 o 
   4   7   3      437.51      384.84     10.86 o 
   5   7   3       50.80       44.26      4.68 o 
   6   7   3        0.17        0.19      2.05 o 
   7   7   3       47.62       57.02      6.47 o 
   8   7   3        1.05       -1.37      2.68 o 
  -8   8   3       10.45        9.36      4.47 o 
  -7   8   3        9.12        4.38      7.21 o 
  -6   8   3       97.52      104.55     11.27 o 
  -5   8   3      195.98      207.95     10.43 o 
  -4   8   3        0.41       -3.12      2.17 o 
  -3   8   3       17.75       21.91      4.06 o 
  -2   8   3        6.48        4.28      2.53 o 
  -1   8   3        1.91        1.43      2.11 o 
   0   8   3      110.11       86.02      6.23 o 
   1   8   3       11.82       13.57      3.51 o 
   2   8   3       13.47       15.14      3.57 o 
   3   8   3       68.02       77.49      7.99 o 
   4   8   3       19.00       19.32      3.96 o 
   5   8   3        2.71        1.93      2.51 o 
   6   8   3        9.10        6.53      2.91 o 
   7   8   3       14.01       15.48      5.21 o 
  -7   9   3        1.17        1.42      4.19 o 
  -6   9   3        3.27        4.60      2.92 o 
  -5   9   3      173.58      202.45     18.20 o 
  -4   9   3        3.84        1.55      2.57 o 
  -3   9   3        0.44       -1.43      1.96 o 
  -2   9   3       73.04       82.14      7.60 o 
  -1   9   3      218.10      209.19     10.83 o 
   0   9   3        4.50        8.48      2.89 o 
   1   9   3        7.42        6.16      2.98 o 
   2   9   3        0.53        1.89      2.17 o 
   3   9   3       56.09       53.26     10.04 o 
   4   9   3       14.47       17.49      3.98 o 
   5   9   3        0.66       -1.84      2.55 o 
   6   9   3       16.41       14.35      4.03 o 
  -5  10   3        0.58        5.79      6.80 o 
  -4  10   3       12.60       16.01      6.85 o 
  -3  10   3        6.25        3.10      3.45 o 
  -2  10   3       18.05       20.93      4.60 o 
  -1  10   3       43.74       53.30      6.71 o 
   0  10   3        2.54        7.86      3.78 o 
   1  10   3        2.90        0.68      2.78 o 
   2  10   3       10.76       11.97      3.74 o 
   3  10   3       24.24       29.93      5.59 o 
   4  10   3        0.00        0.93      3.01 o 
 -12   0   4       14.89        9.46     10.99 o 
 -10   0   4       45.15       73.67     14.76 o 
  -8   0   4       15.63       17.46      7.76 o 
  -6   0   4      328.45      383.78     20.49 o 
  -4   0   4     1002.84     1086.69     17.07 o 
  -2   0   4     5552.53     5257.26     69.29 o 
   0   0   4       26.00       22.90      3.65 o 
   2   0   4     3860.61     3929.89     38.80 o 
   4   0   4      616.87      694.27     12.30 o 
   6   0   4      288.69      300.60     16.22 o 
   8   0   4      123.24      106.49     16.89 o 
  10   0   4       38.73       55.61     14.81 o 
 -12   1   4        1.14       -1.51      5.91 o 
 -11   1   4        0.99        7.70      6.22 o 
 -10   1   4        5.86        2.79      4.90 o 
  -9   1   4        0.40        1.31      5.08 o 
  -8   1   4        5.76        9.90      5.31 o 
  -7   1   4       87.06       89.22      8.95 o 
  -6   1   4      848.74      880.07     19.76 o 
  -5   1   4      302.05      325.93      5.63 o 
  -4   1   4      241.09      216.33      6.99 o 
  -3   1   4       81.01       92.52      3.39 o 
  -2   1   4      367.67      330.33      6.70 o 
  -1   1   4     2851.29     3050.17     30.00 o 
   0   1   4     6470.77     6584.06     70.98 o 
   1   1   4        0.10        1.50      1.29 o 
   2   1   4       75.51       53.90      3.44 o 
   3   1   4      911.47     1005.05     10.19 o 
   4   1   4     1837.47     2033.01     17.66 o 
   5   1   4      139.53      134.04      4.25 o 
   6   1   4        5.35        5.48      1.85 o 
   7   1   4      498.71      503.07      8.77 o 
   8   1   4      235.75      266.97     13.71 o 
   9   1   4        0.90        2.33      4.56 o 
  10   1   4        0.25        8.44      5.66 o 
 -12   2   4       14.01       17.52      7.48 o 
 -11   2   4        9.38        6.01      5.79 o 
 -10   2   4       19.15       22.16      6.84 o 
  -9   2   4        1.07       -3.84      3.42 o 
  -8   2   4        9.72       10.07      5.49 o 
  -7   2   4      103.66       91.22      5.15 o 
  -6   2   4      192.20      199.60      4.89 o 
  -5   2   4      235.11      268.66      5.90 o 
  -4   2   4      478.46      506.72      9.20 o 
  -3   2   4      143.69      133.69      4.67 o 
  -2   2   4      905.06      967.11     13.63 o 
  -1   2   4       43.95       46.63      3.25 o 
   0   2   4      448.23      472.66     10.39 o 
   1   2   4     2916.93     2930.92     21.74 o 
   2   2   4      659.01      591.31      8.70 o 
   3   2   4      542.68      568.14      8.57 o 
   4   2   4      170.83      181.88      4.46 o 
   5   2   4       73.80       68.20      3.41 o 
   6   2   4      714.11      688.03     10.02 o 
   7   2   4      828.06      835.05     13.13 o 
   8   2   4      149.57      174.01     10.66 o 
   9   2   4       11.39        7.75      6.06 o 
  10   2   4        0.03        3.33      5.50 o 
 -12   3   4        1.30        9.47      6.61 o 
 -11   3   4        2.48       -5.52      4.63 o 
 -10   3   4       19.03       19.48      6.11 o 
  -9   3   4      103.71       83.43     10.57 o 
  -8   3   4       48.32       58.80      9.05 o 
  -7   3   4      127.15      129.14      6.93 o 
  -6   3   4        4.73        3.18      1.71 o 
  -5   3   4        3.34        0.98      1.50 o 
  -4   3   4      411.41      443.43      9.66 o 
  -3   3   4      485.70      499.81     17.86 o 
  -2   3   4        1.59        3.91      1.82 o 
  -1   3   4        0.00        5.00      1.90 o 
   0   3   4       85.33      100.31      3.87 o 
   1   3   4      130.61      129.05      4.57 o 
   2   3   4      258.24      216.35      5.48 o 
   3   3   4      227.79      231.95      4.93 o 
   4   3   4       21.19       17.50      2.02 o 
   5   3   4        0.94        3.88      1.77 o 
   6   3   4       66.59       57.64      4.18 o 
   7   3   4       15.70       20.38      3.12 o 
   8   3   4        7.37        9.00      4.22 o 
   9   3   4        1.07       -4.53      4.73 o 
  10   3   4        2.86        6.15      5.85 o 
 -11   4   4       38.16       43.74      6.64 o 
 -10   4   4        2.19        4.68      4.67 o 
  -9   4   4       17.98        6.33      4.99 o 
  -8   4   4      105.72       86.11     10.61 o 
  -7   4   4        5.52        6.31      3.15 o 
  -6   4   4       10.12       12.76      2.85 o 
  -5   4   4      463.27      452.27     17.51 o 
  -4   4   4       29.94       25.99      3.38 o 
  -3   4   4       86.25      102.46      5.37 o 
  -2   4   4      450.18      458.16     10.55 o 
  -1   4   4     1314.99     1296.39     18.87 o 
   0   4   4      420.92      481.41      7.92 o 
   1   4   4      471.93      493.12      8.11 o 
   2   4   4        1.24        1.21      1.48 o 
   3   4   4       22.67       19.43      2.64 o 
   4   4   4       77.32       77.10      3.74 o 
   5   4   4       17.45       18.62      2.91 o 
   6   4   4        0.57       -2.40      2.04 o 
   7   4   4      141.87      141.67      6.24 o 
   8   4   4       50.75       51.30      7.11 o 
   9   4   4        9.60        3.86      4.28 o 
  10   4   4        1.86        8.41      4.79 o 
 -11   5   4        1.22        3.92      5.48 o 
 -10   5   4       30.88       15.85     13.30 o 
  -9   5   4        9.58       16.08      6.55 o 
  -8   5   4        5.50        2.49      3.62 o 
  -7   5   4      159.53      157.68      9.07 o 
  -6   5   4        0.52       -0.49      2.98 o 
  -5   5   4      260.97      241.89      8.74 o 
  -4   5   4       28.20       20.52      3.67 o 
  -3   5   4      681.98      660.34     14.07 o 
  -2   5   4        9.34        9.28      2.52 o 
  -1   5   4       54.11       36.41      4.53 o 
   0   5   4       67.59       60.49      3.54 o 
   1   5   4       58.57       56.30      3.50 o 
   2   5   4        1.00       -0.26      1.65 o 
   3   5   4        5.78        7.92      2.16 o 
   4   5   4        7.64       10.08      2.44 o 
   5   5   4        9.98       12.44      2.77 o 
   6   5   4       32.96       33.02      3.76 o 
   7   5   4        5.85        6.29      3.30 o 
   8   5   4        3.11       -0.19      2.40 o 
   9   5   4        0.00        0.45      3.73 o 
 -10   6   4        4.13       14.23      6.11 o 
  -9   6   4       57.73       68.50     12.41 o 
  -8   6   4       59.83       53.44      6.73 o 
  -7   6   4       26.47       30.95      6.57 o 
  -6   6   4      110.88       96.89      6.87 o 
  -5   6   4       12.03       18.95      3.79 o 
  -4   6   4      228.26      224.82      9.01 o 
  -3   6   4       20.96       15.03      4.54 o 
  -2   6   4       87.95       78.46      5.92 o 
  -1   6   4      116.98      126.44      6.92 o 
   0   6   4       27.73       38.65      3.32 o 
   1   6   4      160.50      163.17      5.57 o 
   2   6   4        0.45       -2.05      1.61 o 
   3   6   4       72.85       82.19      5.60 o 
   4   6   4        1.68       -1.71      1.89 o 
   5   6   4       23.78       17.04      3.08 o 
   6   6   4       39.76       38.16      4.38 o 
   7   6   4       22.01       21.33      4.30 o 
   8   6   4        1.89        2.30      2.75 o 
   9   6   4        0.51        2.76      7.32 o 
  -9   7   4        0.47        3.76      4.71 o 
  -8   7   4        0.07        6.00      2.98 o 
  -7   7   4       73.36       66.50      8.98 o 
  -6   7   4        0.34        1.85      2.76 o 
  -5   7   4        8.12        7.84      2.99 o 
  -4   7   4       92.26       88.82      7.20 o 
  -3   7   4      228.21      219.85     11.86 o 
  -2   7   4      167.50      161.99      8.17 o 
  -1   7   4       33.94       36.65      4.61 o 
   0   7   4       48.97       59.26      6.31 o 
   1   7   4      258.15      233.27      8.02 o 
   2   7   4       13.63       12.00      3.19 o 
   3   7   4       93.86       88.06      7.18 o 
   4   7   4       35.82       33.66      6.10 o 
   5   7   4       11.72       10.75      2.72 o 
   6   7   4        1.51        0.98      2.10 o 
   7   7   4        0.19       -0.41      2.45 o 
   8   7   4        3.14        6.68      3.86 o 
  -8   8   4        1.51       10.45      4.82 o 
  -7   8   4        0.10        1.62      3.64 o 
  -6   8   4       90.05      100.54      8.26 o 
  -5   8   4      186.17      182.85     10.21 o 
  -4   8   4       53.50       52.19      5.96 o 
  -3   8   4        0.03        4.02      3.70 o 
  -2   8   4       23.17       19.60      5.96 o 
  -1   8   4      157.75      159.09      9.17 o 
   0   8   4      167.84      155.21      8.64 o 
   1   8   4        1.97        2.20      1.87 o 
   2   8   4        6.28        4.68      2.71 o 
   3   8   4      129.08      132.58      9.27 o 
   4   8   4       17.17       16.34      3.82 o 
   5   8   4        3.95        3.82      2.60 o 
   6   8   4       31.23       32.47      4.97 o 
   7   8   4        4.43        9.93      4.19 o 
  -7   9   4        5.32        8.08      5.49 o 
  -6   9   4       29.31       29.38      5.19 o 
  -5   9   4       23.12       24.94      4.87 o 
  -4   9   4        2.83        5.55      2.96 o 
  -3   9   4       18.35       13.73      3.70 o 
  -2   9   4        1.88       -0.72      2.17 o 
  -1   9   4       14.01       14.81      3.64 o 
   0   9   4       15.58       15.56      6.30 o 
   1   9   4        4.73        7.01      3.12 o 
   2   9   4       40.36       37.10      5.59 o 
   3   9   4       65.86       57.03      6.78 o 
   4   9   4      105.23      119.98      9.58 o 
   5   9   4        6.16        5.06      2.86 o 
  -5  10   4        4.10        1.23      3.90 o 
  -4  10   4       13.91       26.07      5.04 o 
  -3  10   4        3.17        8.03      3.30 o 
  -2  10   4       12.02       18.04      4.07 o 
  -1  10   4       41.17       43.86      5.99 o 
   0  10   4        6.16        4.67      3.06 o 
   1  10   4        0.56        2.50      3.58 o 
   2  10   4       50.46       62.47      8.19 o 
   3  10   4       22.88       28.96      7.63 o 
 -11   0   5        1.03       18.75      9.77 o 
  -9   0   5      476.36      464.73     27.37 o 
  -7   0   5      188.51      165.46     16.00 o 
  -5   0   5      751.86      715.47     35.55 o 
  -3   0   5      191.28      187.26     10.93 o 
  -1   0   5      658.26      641.71     18.51 o 
   1   0   5       96.86       75.77      5.50 o 
   3   0   5      449.14      522.42      9.85 o 
   5   0   5      199.38      186.16      7.08 o 
   7   0   5        1.16        3.77      3.09 o 
   9   0   5        8.00       -5.18      6.35 o 
 -12   1   5        8.59       12.76      7.51 o 
 -11   1   5        9.50        8.02      6.60 o 
 -10   1   5      100.02       89.17     11.31 o 
  -9   1   5      749.42      749.97     26.80 o 
  -8   1   5      188.63      186.99     12.84 o 
  -7   1   5       31.14       28.69      4.78 o 
  -6   1   5       51.55       61.16      4.44 o 
  -5   1   5       48.80       54.25      3.95 o 
  -4   1   5       12.20       16.23      2.01 o 
  -3   1   5       57.19       53.00      3.75 o 
  -2   1   5     1241.80     1274.88     16.29 o 
  -1   1   5     1700.79     1616.71     18.97 o 
   0   1   5       76.14       79.06      3.24 o 
   1   1   5      118.51      110.57      4.52 o 
   2   1   5       70.27       78.04      3.39 o 
   3   1   5      693.06      673.85      8.94 o 
   4   1   5        0.01       -0.18      1.39 o 
   5   1   5       25.04       23.57      2.51 o 
   6   1   5       77.07       72.81      4.29 o 
   7   1   5       33.59       38.67      3.52 o 
   8   1   5        0.95        4.95      4.93 o 
   9   1   5       42.18       21.41     16.83 o 
  10   1   5        3.30        5.79      7.03 o 
 -12   2   5        0.01        6.69      7.82 o 
 -11   2   5       16.03       29.48     12.52 o 
 -10   2   5      130.62      105.40     12.02 o 
  -9   2   5      399.25      384.97     18.02 o 
  -8   2   5        1.51       14.29      5.23 o 
  -7   2   5      251.15      236.71      8.04 o 
  -6   2   5       72.12       77.38      3.42 o 
  -5   2   5       40.33       40.50      2.90 o 
  -4   2   5        9.38       17.49      2.37 o 
  -3   2   5      887.42      852.20     16.58 o 
  -2   2   5     2155.99     2271.37     25.60 o 
  -1   2   5     8031.06     8002.41     79.25 o 
   0   2   5      300.69      291.05      7.96 o 
   1   2   5     1599.46     1707.21     17.02 o 
   2   2   5       46.53       51.52      4.62 o 
   3   2   5      402.77      451.34      8.25 o 
   4   2   5       53.08       45.94      2.68 o 
   5   2   5      430.70      436.24      8.90 o 
   6   2   5      116.49      118.71      5.24 o 
   7   2   5       68.87       64.09      4.40 o 
   8   2   5      102.47       84.92     10.53 o 
   9   2   5        1.33       -1.84      4.70 o 
  10   2   5       10.70        6.07      6.49 o 
 -12   3   5       10.99        9.05      7.13 o 
 -11   3   5        0.12       -1.65      4.72 o 
 -10   3   5       66.50       60.36     11.14 o 
  -9   3   5        8.03        7.32      4.93 o 
  -8   3   5      154.81      152.49     13.04 o 
  -7   3   5       79.50       96.05      6.38 o 
  -6   3   5       11.66       14.69      2.25 o 
  -5   3   5      378.98      415.97      9.49 o 
  -4   3   5      357.40      378.77      9.05 o 
  -3   3   5      322.50      360.82      9.37 o 
  -2   3   5        4.39        4.66      2.17 o 
  -1   3   5       75.24      113.96      5.56 o 
   0   3   5     1396.86     1468.58     16.61 o 
   1   3   5      144.26      149.85      3.95 o 
   2   3   5        0.36        1.67      1.42 o 
   3   3   5      262.05      255.39      4.91 o 
   4   3   5      266.31      246.34      5.31 o 
   5   3   5       32.18       38.87      3.65 o 
   6   3   5      148.62      156.63      6.16 o 
   7   3   5       75.15       73.64      4.94 o 
   8   3   5       46.92       46.11      6.75 o 
   9   3   5       25.04       13.14      8.40 o 
  10   3   5        2.36        6.28      7.19 o 
 -11   4   5        0.13       -6.27      4.18 o 
 -10   4   5        5.12        1.57      3.94 o 
  -9   4   5        0.29       15.00     11.23 o 
  -8   4   5       10.41       15.56      5.98 o 
  -7   4   5       70.01       53.90      8.42 o 
  -6   4   5      103.24       99.32      5.46 o 
  -5   4   5      679.32      695.23     13.87 o 
  -4   4   5       46.73       41.35      5.28 o 
  -3   4   5      289.22      301.92     11.09 o 
  -2   4   5      418.32      461.59     10.72 o 
  -1   4   5        0.12        3.41      2.74 o 
   0   4   5     1657.79     1841.25     20.59 o 
   1   4   5      202.70      186.50      5.31 o 
   2   4   5        7.70        6.36      1.99 o 
   3   4   5      298.12      265.30      7.11 o 
   4   4   5      273.68      273.85      7.50 o 
   5   4   5        3.13        1.61      2.09 o 
   6   4   5        3.79        2.33      2.32 o 
   7   4   5        4.72        4.09      2.39 o 
   8   4   5       38.66       35.80      6.37 o 
   9   4   5        1.84       -0.85      3.74 o 
 -11   5   5        0.72       -7.80      8.35 o 
 -10   5   5        9.35       12.61      8.68 o 
  -9   5   5       66.00       63.46     10.38 o 
  -8   5   5      313.44      306.29     17.44 o 
  -7   5   5        0.64        2.93      2.70 o 
  -6   5   5      134.76      127.44      6.75 o 
  -5   5   5      151.08      148.84      7.21 o 
  -4   5   5       11.35        7.60      2.58 o 
  -3   5   5      170.20      155.88      9.23 o 
  -2   5   5       42.20       43.12      4.49 o 
  -1   5   5       12.52       12.89      2.73 o 
   0   5   5        1.03        0.37      1.56 o 
   1   5   5       57.22       62.51      3.73 o 
   2   5   5       88.55       91.54      5.45 o 
   3   5   5       55.21       52.79      4.15 o 
   4   5   5      706.37      688.88     12.51 o 
   5   5   5      240.12      248.46      7.79 o 
   6   5   5        1.45        5.40      2.46 o 
   7   5   5       47.86       58.19      5.68 o 
   8   5   5       19.64       23.38      4.40 o 
   9   5   5        3.07        5.86      4.72 o 
 -10   6   5        8.12       26.58      7.69 o 
  -9   6   5       33.91       36.40      8.49 o 
  -8   6   5       38.80       49.94      6.37 o 
  -7   6   5       11.20       12.09      4.55 o 
  -6   6   5       52.81       53.19      6.07 o 
  -5   6   5      282.81      278.86     10.25 o 
  -4   6   5      498.08      453.65     12.85 o 
  -3   6   5       40.68       46.71      5.20 o 
  -2   6   5        3.53        3.61      2.54 o 
  -1   6   5      447.93      447.75     13.30 o 
   0   6   5        0.60        1.12      1.90 o 
   1   6   5       86.74       86.58      4.56 o 
   2   6   5       14.03       24.05      3.83 o 
   3   6   5      305.35      287.02      9.18 o 
   4   6   5       92.42       84.83      5.38 o 
   5   6   5       25.83       22.93      3.35 o 
   6   6   5       31.02       37.93      4.42 o 
   7   6   5       44.52       46.62      5.97 o 
   8   6   5       24.43       26.21      5.02 o 
  -9   7   5       31.98       32.11      8.20 o 
  -8   7   5       14.18       22.89      6.14 o 
  -7   7   5        1.14       -1.99      3.65 o 
  -6   7   5        7.20        3.99      2.88 o 
  -5   7   5       96.43       95.99      7.42 o 
  -4   7   5      161.20      150.93      8.70 o 
  -3   7   5       12.99       13.83      3.29 o 
  -2   7   5       46.87       43.23      5.08 o 
  -1   7   5      427.78      401.05     12.32 o 
   0   7   5      177.56      171.43      8.16 o 
   1   7   5       25.30       24.06      3.33 o 
   2   7   5       12.73       17.77      3.70 o 
   3   7   5        0.47        0.61      2.08 o 
   4   7   5        8.71        6.71      2.40 o 
   5   7   5        3.40        0.18      2.02 o 
   6   7   5       32.91       41.53      4.84 o 
   7   7   5       16.68       20.29      4.54 o 
  -8   8   5        0.00        0.50      6.29 o 
  -7   8   5       25.43       42.08     15.17 o 
  -6   8   5        0.42        2.03      2.62 o 
  -5   8   5       10.36        9.15      3.26 o 
  -4   8   5        3.73       -0.31      2.37 o 
  -3   8   5       17.71       23.41      4.12 o 
  -2   8   5       21.93       21.84      5.57 o 
  -1   8   5        0.41        0.95      2.22 o 
   0   8   5        0.51        1.20      2.15 o 
   1   8   5        8.43       11.08      3.81 o 
   2   8   5        2.17        0.88      2.66 o 
   3   8   5       26.22       18.11      3.90 o 
   4   8   5       56.48       47.38      5.83 o 
   5   8   5        0.56        3.20      3.33 o 
   6   8   5       51.98       54.26      6.54 o 
  -7   9   5       10.61       22.92      6.57 o 
  -6   9   5        0.44       -4.96      4.62 o 
  -5   9   5       13.03       16.72      4.00 o 
  -4   9   5        9.74       11.13      3.57 o 
  -3   9   5        1.38        6.25      2.74 o 
  -2   9   5        0.32        0.21      3.64 o 
  -1   9   5       11.02       13.77      3.70 o 
   0   9   5       25.51       30.09      4.80 o 
   1   9   5        3.65       -3.78      2.52 o 
   2   9   5       53.79       62.05      7.11 o 
   3   9   5       37.39       35.87      5.57 o 
   4   9   5       10.84        7.74      3.42 o 
   5   9   5        0.19        1.11      2.73 o 
  -4  10   5        0.75        4.18      2.91 o 
  -3  10   5       16.59       21.87      4.62 o 
  -2  10   5        0.00        2.35      2.91 o 
  -1  10   5       50.00       52.98      6.62 o 
   0  10   5        0.01       -2.02      2.51 o 
   1  10   5       13.10       12.59      4.89 o 
   2  10   5        4.16        6.92      3.56 o 
 -12   0   6        0.14       -8.10      7.12 o 
 -10   0   6       44.56       43.28     11.73 o 
  -8   0   6        0.08        0.45      5.04 o 
  -6   0   6     1149.75     1275.60     25.30 o 
  -4   0   6     1687.25     1776.36     36.76 o 
  -2   0   6        0.24        0.45      2.00 o 
   0   0   6        4.09        3.45      3.12 o 
   2   0   6       51.15       75.48      6.47 o 
   4   0   6        6.00       10.44      2.94 o 
   6   0   6       92.30      105.90      8.22 o 
   8   0   6       13.84       20.06     10.37 o 
  10   0   6        0.90      -11.07      7.38 o 
 -12   1   6        8.66        8.35      7.13 o 
 -11   1   6        0.90        2.36      5.16 o 
 -10   1   6      529.29      533.29     22.66 o 
  -9   1   6       64.46       56.50      8.83 o 
  -8   1   6        0.63       -3.27      3.08 o 
  -7   1   6       18.15       16.99      3.06 o 
  -6   1   6      658.65      615.82     10.30 o 
  -5   1   6       56.65       63.12      3.37 o 
  -4   1   6      141.15      121.46      5.48 o 
  -3   1   6       12.85       13.39      2.15 o 
  -2   1   6     2481.78     2605.53     28.42 o 
  -1   1   6       59.97       63.23      3.69 o 
   0   1   6      538.04      550.94      9.90 o 
   1   1   6       48.12       55.94      3.94 o 
   2   1   6      118.74      114.11      4.09 o 
   3   1   6       17.07       13.60      2.14 o 
   4   1   6       27.13       24.09      2.00 o 
   5   1   6        1.77        2.65      2.10 o 
   6   1   6        1.56        1.72      2.20 o 
   7   1   6        0.85        1.78      2.25 o 
   8   1   6       28.69       26.89      8.11 o 
   9   1   6        1.91        0.03      5.86 o 
  10   1   6       10.91        5.45      7.95 o 
 -12   2   6        0.98       -8.08      5.39 o 
 -11   2   6       30.07       33.76      8.16 o 
 -10   2   6        3.77       -2.37      4.66 o 
  -9   2   6      131.05      137.31     14.73 o 
  -8   2   6       21.98       24.84      6.47 o 
  -7   2   6       17.32       17.51      3.44 o 
  -6   2   6      564.74      596.96     10.21 o 
  -5   2   6       68.19       74.42      3.85 o 
  -4   2   6       17.08       15.09      2.44 o 
  -3   2   6       42.42       41.45      7.03 o 
  -2   2   6     3168.85     3407.52     35.85 o 
  -1   2   6     5111.48     5162.96     49.80 o 
   0   2   6       69.98       79.76      4.22 o 
   1   2   6      611.25      591.31     10.74 o 
   2   2   6       33.21       33.02      3.48 o 
   3   2   6      198.35      187.35      5.70 o 
   4   2   6       83.22       85.48      4.52 o 
   5   2   6        0.09       -0.78      2.52 o 
   6   2   6        9.90       14.99      2.85 o 
   7   2   6        5.53        5.71      2.34 o 
   8   2   6       59.04       51.67     13.44 o 
   9   2   6        1.37       -6.02      5.59 o 
  10   2   6        5.87        6.63      7.48 o 
 -12   3   6        1.88       -7.34      5.41 o 
 -11   3   6       46.64       52.14     10.41 o 
 -10   3   6        0.08       -0.60      4.71 o 
  -9   3   6        6.64        7.06      4.78 o 
  -8   3   6       45.17       42.15      8.19 o 
  -7   3   6       18.96       14.51      3.29 o 
  -6   3   6       11.49       12.42      2.31 o 
  -5   3   6        6.80        2.44      2.20 o 
  -4   3   6      166.73      170.42      6.34 o 
  -3   3   6      117.47      105.02      5.22 o 
  -2   3   6       36.94       29.14      3.44 o 
  -1   3   6     1777.94     1790.24     25.31 o 
   0   3   6      652.98      654.02     10.28 o 
   1   3   6      112.68      106.79      3.37 o 
   2   3   6       90.52      100.06      4.60 o 
   3   3   6       21.16       21.86      2.83 o 
   4   3   6        6.25       11.26      2.56 o 
   5   3   6        0.02       -1.58      1.79 o 
   6   3   6       38.19       38.11      4.07 o 
   7   3   6      635.65      668.61     12.88 o 
   8   3   6       17.82       16.86      7.49 o 
   9   3   6        1.47        0.77      6.25 o 
 -11   4   6        0.18       -0.62      4.96 o 
 -10   4   6        3.71       -3.83      4.01 o 
  -9   4   6      139.38      131.86     13.96 o 
  -8   4   6        2.04       -4.53      3.73 o 
  -7   4   6       11.91        9.71      3.49 o 
  -6   4   6      154.67      156.67      6.68 o 
  -5   4   6        0.16        1.67      3.24 o 
  -4   4   6       50.02       58.86      4.93 o 
  -3   4   6      112.61      125.82      7.33 o 
  -2   4   6       37.58       37.51      3.91 o 
  -1   4   6      316.67      330.34     11.80 o 
   0   4   6       37.19       47.31      3.49 o 
   1   4   6      675.05      718.38     10.31 o 
   2   4   6      458.65      468.10      9.35 o 
   3   4   6       19.88       27.14      3.25 o 
   4   4   6      398.50      362.77      8.93 o 
   5   4   6       94.37       91.71      5.53 o 
   6   4   6       18.85       13.98      3.10 o 
   7   4   6       39.63       41.67      4.84 o 
   8   4   6        2.05       -2.39      5.97 o 
   9   4   6        0.00       -7.48      4.99 o 
 -11   5   6        3.90       -3.41     10.12 o 
 -10   5   6        2.54        2.17      5.75 o 
  -9   5   6       21.51       28.74      8.08 o 
  -8   5   6        1.41        5.54      5.25 o 
  -7   5   6       11.67        9.83      4.70 o 
  -6   5   6        3.35        3.52      2.54 o 
  -5   5   6      292.47      298.58      9.92 o 
  -4   5   6       26.45       26.19      5.24 o 
  -3   5   6       29.27       41.51      4.73 o 
  -2   5   6       96.15       93.44      6.13 o 
  -1   5   6      356.06      349.34     12.61 o 
   0   5   6      122.37      111.11      6.84 o 
   1   5   6        0.66        0.49      1.55 o 
   2   5   6        3.17        4.22      2.44 o 
   3   5   6     1147.55     1166.46     16.65 o 
   4   5   6      166.37      139.14      6.41 o 
   5   5   6        7.16        6.51      2.41 o 
   6   5   6        0.01       -4.77      3.18 o 
   7   5   6       97.93      115.08      7.84 o 
   8   5   6        0.15       -2.04      8.35 o 
 -10   6   6       22.54       27.62      8.13 o 
  -9   6   6        1.50       18.89      6.32 o 
  -8   6   6        0.06       -2.28      2.45 o 
  -7   6   6        0.33       -3.88      3.07 o 
  -6   6   6       78.47       68.09      6.14 o 
  -5   6   6      470.84      450.73     16.16 o 
  -4   6   6      128.92      124.33      7.84 o 
  -3   6   6       65.97       77.22      8.72 o 
  -2   6   6       10.44       16.12      3.87 o 
  -1   6   6      271.08      271.22      9.90 o 
   0   6   6       57.29       53.91      5.40 o 
   1   6   6       24.96       24.00      2.89 o 
   2   6   6       12.47       14.40      3.09 o 
   3   6   6      377.26      367.24     10.62 o 
   4   6   6      119.47      116.37      6.20 o 
   5   6   6        2.15       -0.79      2.78 o 
   6   6   6       40.72       44.05      4.85 o 
   7   6   6       28.48       40.98      5.83 o 
   8   6   6        1.06        9.33      9.18 o 
  -9   7   6       81.22       96.92     13.18 o 
  -8   7   6        2.25        8.63      4.32 o 
  -7   7   6       11.57        9.01      4.49 o 
  -6   7   6        0.04       -0.16      2.17 o 
  -5   7   6       42.60       42.63      5.19 o 
  -4   7   6      157.03      142.73     10.05 o 
  -3   7   6       36.74       26.53      4.29 o 
  -2   7   6       14.99       17.12      4.00 o 
  -1   7   6      263.43      236.22      9.43 o 
   0   7   6       25.60       19.24      3.45 o 
   1   7   6        1.21       -0.56      1.67 o 
   2   7   6        0.46        0.65      2.77 o 
   3   7   6        9.97       13.65      3.34 o 
   4   7   6        3.58        4.44      2.67 o 
   5   7   6       10.72       11.50      2.93 o 
   6   7   6       42.29       48.06      5.65 o 
   7   7   6        4.77        2.69      3.84 o 
  -8   8   6       32.24       52.10      8.77 o 
  -7   8   6       11.66        9.65      5.13 o 
  -6   8   6        0.34        2.59      2.74 o 
  -5   8   6       90.54      108.20      8.29 o 
  -4   8   6        0.04        3.17      3.63 o 
  -3   8   6       13.19       13.47      3.38 o 
  -2   8   6      166.40      171.27      9.22 o 
  -1   8   6       55.51       59.15      6.15 o 
   0   8   6       12.96        4.50      6.06 o 
   1   8   6        5.22        2.62      2.95 o 
   2   8   6        0.41       -1.53      3.87 o 
   3   8   6       22.13       24.94      4.41 o 
   4   8   6        1.64        1.28      3.88 o 
   5   8   6        0.83       -0.77      3.71 o 
   6   8   6       13.59       15.29      3.93 o 
  -6   9   6       55.55       67.42      7.32 o 
  -5   9   6        2.51        9.53      3.23 o 
  -4   9   6       28.72       46.09      6.61 o 
  -3   9   6        0.03        4.98      2.64 o 
  -2   9   6        0.10        0.41      2.29 o 
  -1   9   6        2.54       -1.59      2.08 o 
   0   9   6        0.27       -3.07      2.05 o 
   1   9   6        8.29        6.26      3.79 o 
   2   9   6        5.86        3.45      3.45 o 
   3   9   6       24.16       28.39      6.16 o 
   4   9   6        2.29       -3.30      2.55 o 
  -4  10   6        1.75        2.45      5.80 o 
  -3  10   6        6.51        8.64      5.07 o 
  -2  10   6       10.33       17.89      4.48 o 
  -1  10   6        6.44        9.99      3.67 o 
   0  10   6        2.75        1.97      3.73 o 
   1  10   6        7.66        3.75      4.02 o 
 -11   0   7        0.50       -1.65      7.07 o 
  -9   0   7       23.25       15.53      8.84 o 
  -7   0   7      393.63      373.34     22.84 o 
  -5   0   7      165.33      136.73      7.13 o 
  -3   0   7     1320.84     1500.74     25.24 o 
  -1   0   7       52.34       53.16      4.68 o 
   1   0   7       18.00       18.57      4.49 o 
   3   0   7     1646.56     1786.64     32.01 o 
   5   0   7        4.27        0.80      3.56 o 
   7   0   7        1.99        0.68      9.16 o 
   9   0   7        1.04        2.63      9.51 o 
 -12   1   7        3.38        8.13      7.41 o 
 -11   1   7        0.09       -3.64      4.59 o 
 -10   1   7       43.71       53.12      9.58 o 
  -9   1   7      221.33      197.78     14.77 o 
  -8   1   7      202.31      181.20     13.12 o 
  -7   1   7       18.00       24.97      3.29 o 
  -6   1   7      380.50      403.52      8.32 o 
  -5   1   7      186.52      195.98      7.35 o 
  -4   1   7       43.07       43.21      5.02 o 
  -3   1   7       74.64       83.78      4.19 o 
  -2   1   7      466.49      467.03      9.78 o 
  -1   1   7      335.72      347.10     11.97 o 
   0   1   7      187.10      176.09      5.13 o 
   1   1   7      732.86      753.07      9.85 o 
   2   1   7      305.13      323.33     12.89 o 
   3   1   7       10.12        8.89      2.16 o 
   4   1   7      270.41      275.80      7.02 o 
   5   1   7      482.48      465.58      9.59 o 
   6   1   7        1.74        3.03      2.64 o 
   7   1   7      181.17      177.35      7.63 o 
   8   1   7        4.00       -2.98      9.23 o 
   9   1   7        1.32       -6.69     11.98 o 
 -12   2   7        1.73       -3.28      5.22 o 
 -11   2   7        0.12        0.11      5.35 o 
 -10   2   7       66.86       75.15     11.03 o 
  -9   2   7        6.30        6.00      5.21 o 
  -8   2   7      496.13      569.63     32.38 o 
  -7   2   7       84.17       73.55      5.74 o 
  -6   2   7      372.89      418.50     11.31 o 
  -5   2   7      236.40      242.27      6.75 o 
  -4   2   7     1372.61     1473.84     20.48 o 
  -3   2   7      164.68      155.33      6.35 o 
  -2   2   7     2328.32     2521.59     29.26 o 
  -1   2   7     1024.60     1031.25     18.88 o 
   0   2   7        5.67        4.72      2.82 o 
   1   2   7        8.05        8.95      2.78 o 
   2   2   7      215.68      197.98      7.38 o 
   3   2   7       35.82       36.50      3.45 o 
   4   2   7        0.95        1.48      2.13 o 
   5   2   7       49.34       45.82      3.95 o 
   6   2   7      167.73      163.85      7.64 o 
   7   2   7      295.59      311.97      9.93 o 
   8   2   7       36.29       40.37      9.80 o 
   9   2   7        1.34       -1.99      7.21 o 
 -12   3   7        5.84       -2.45      5.47 o 
 -11   3   7        6.13       -0.65      5.58 o 
 -10   3   7       31.17       13.12      6.77 o 
  -9   3   7       58.59       48.34      9.08 o 
  -8   3   7       68.14       45.58      8.55 o 
  -7   3   7      108.65      103.55      7.03 o 
  -6   3   7        0.75       -0.24      1.62 o 
  -5   3   7       43.81       48.37      4.29 o 
  -4   3   7       18.70       21.18      3.24 o 
  -3   3   7      320.31      358.07      9.50 o 
  -2   3   7      576.41      591.69     12.16 o 
  -1   3   7     1456.74     1620.87     22.80 o 
   0   3   7        3.01        4.66      2.07 o 
   1   3   7        2.20        2.09      2.84 o 
   2   3   7      146.01      133.49      5.29 o 
   3   3   7       35.83       39.14      3.73 o 
   4   3   7        4.21        4.72      2.27 o 
   5   3   7       45.58       50.09      4.39 o 
   6   3   7      453.17      457.91     14.22 o 
   7   3   7      296.68      315.30     12.81 o 
   8   3   7       44.39       31.74      9.40 o 
   9   3   7        5.00       -4.25      6.32 o 
 -11   4   7        2.10        6.73      6.08 o 
 -10   4   7        4.57       13.98     10.45 o 
  -9   4   7      137.90      143.64     14.94 o 
  -8   4   7      182.23      142.00     13.96 o 
  -7   4   7       49.21       50.10      5.90 o 
  -6   4   7        3.72        0.34      2.13 o 
  -5   4   7       10.81       14.98      3.11 o 
  -4   4   7       80.56       76.74      6.78 o 
  -3   4   7        0.55        1.79      2.60 o 
  -2   4   7      240.90      242.64      9.85 o 
  -1   4   7      173.29      162.26     10.34 o 
   0   4   7        5.76        6.04      2.01 o 
   1   4   7       34.60       32.94      2.76 o 
   2   4   7      126.09      112.00      5.90 o 
   3   4   7       14.23       12.96      2.82 o 
   4   4   7       59.23       60.96      4.80 o 
   5   4   7        1.26        3.06      2.23 o 
   6   4   7       47.49       50.49      4.62 o 
   7   4   7        0.27       -3.08      2.86 o 
   8   4   7        6.05        0.58      6.51 o 
 -11   5   7        0.61       -1.34      6.34 o 
 -10   5   7        9.30       18.93      7.71 o 
  -9   5   7        7.55        5.22      5.62 o 
  -8   5   7       10.43       10.08      8.31 o 
  -7   5   7       73.81       73.82      8.61 o 
  -6   5   7      216.30      219.20     11.24 o 
  -5   5   7        7.46       10.87      5.30 o 
  -4   5   7       68.69       64.19      5.70 o 
  -3   5   7      301.08      290.62      9.81 o 
  -2   5   7       53.75       55.59      5.24 o 
  -1   5   7      162.12      164.23      7.23 o 
   0   5   7        9.70        7.28      2.24 o 
   1   5   7      194.05      192.58      6.27 o 
   2   5   7      108.66      117.29      6.52 o 
   3   5   7       44.68       43.28      4.21 o 
   4   5   7       77.14       72.32      5.26 o 
   5   5   7        0.21        1.78      2.18 o 
   6   5   7       17.21       21.83      3.73 o 
   7   5   7        0.76       -3.08      2.05 o 
   8   5   7       11.55       10.27      9.03 o 
 -10   6   7       29.02       43.97     10.20 o 
  -9   6   7       14.68       16.40      7.01 o 
  -8   6   7       78.29       80.63      8.16 o 
  -7   6   7        3.75       -2.00      3.61 o 
  -6   6   7        5.97        7.65      3.03 o 
  -5   6   7      183.35      168.55      8.59 o 
  -4   6   7      109.54      106.99     10.85 o 
  -3   6   7        2.60        0.17      2.31 o 
  -2   6   7      181.66      199.58      8.49 o 
  -1   6   7        0.39        1.91      2.07 o 
   0   6   7      164.03      159.00      9.07 o 
   1   6   7       12.15       17.87      3.90 o 
   2   6   7       29.84       28.40      4.02 o 
   3   6   7       31.80       28.17      4.04 o 
   4   6   7        1.54        0.36      2.27 o 
   5   6   7       16.05       13.39      4.46 o 
   6   6   7        2.40       -2.22      2.20 o 
   7   6   7        0.97       -3.71      6.50 o 
  -9   7   7       40.78       47.50     10.05 o 
  -8   7   7        0.74       -4.97      3.31 o 
  -7   7   7       31.33       39.24      7.38 o 
  -6   7   7       26.40       27.19      6.41 o 
  -5   7   7        0.77        1.57      2.38 o 
  -4   7   7        1.89        3.37      4.55 o 
  -3   7   7       48.96       54.42      5.72 o 
  -2   7   7      103.89       92.05      7.15 o 
  -1   7   7       22.42       26.86      5.04 o 
   0   7   7        5.31       12.65      2.99 o 
   1   7   7        2.72        3.98      6.68 o 
   2   7   7        8.08       12.73      3.24 o 
   3   7   7        1.19        4.25      2.49 o 
   4   7   7       15.98        6.23      2.75 o 
   5   7   7       10.07        9.10      3.05 o 
   6   7   7        2.66        3.59      2.69 o 
  -8   8   7        8.48        5.26      5.49 o 
  -7   8   7        4.54        9.30      4.88 o 
  -6   8   7       17.32       17.73      5.86 o 
  -5   8   7        9.83       19.04      4.04 o 
  -4   8   7        0.01        2.65      2.52 o 
  -3   8   7       30.41       25.34      4.31 o 
  -2   8   7       10.61       12.82      3.16 o 
  -1   8   7       87.09       92.96     10.78 o 
   0   8   7        9.88       10.03      4.16 o 
   1   8   7        0.20        3.74      2.84 o 
   2   8   7       14.49       20.42      4.83 o 
   3   8   7        0.23        0.21      2.47 o 
   4   8   7        0.30       -0.07      3.12 o 
   5   8   7        3.79       -1.78      4.75 o 
  -6   9   7       28.63       23.64      4.75 o 
  -5   9   7       82.75      109.00      9.01 o 
  -4   9   7        2.46        5.82      2.90 o 
  -3   9   7       45.77       56.83      6.47 o 
  -2   9   7        9.86       19.36      4.03 o 
  -1   9   7        9.53        7.20      5.49 o 
   0   9   7        8.42        3.12      4.17 o 
   1   9   7       20.37       31.94      6.39 o 
   2   9   7       36.61       21.42     12.03 o 
   3   9   7       62.64       77.10      8.24 o 
  -3  10   7        0.05       -3.71      2.47 o 
  -2  10   7        0.48        3.08      2.75 o 
  -1  10   7        5.25       11.43      5.44 o 
   0  10   7        3.13       -1.09      3.76 o 
 -12   0   8       14.65       10.32     10.10 o 
 -10   0   8       64.75       63.80     13.78 o 
  -8   0   8       32.17       21.52      8.62 o 
  -6   0   8       88.02       90.43      6.61 o 
  -4   0   8       11.62        9.86      3.05 o 
  -2   0   8      505.35      519.69     13.71 o 
   0   0   8       16.87        3.30      4.47 o 
   2   0   8      931.26      894.68     21.56 o 
   4   0   8        0.59       -1.42      3.63 o 
   6   0   8       60.55       54.96      7.40 o 
   8   0   8       26.26       48.13     14.91 o 
 -12   1   8        2.32       -3.73      5.80 o 
 -11   1   8        0.90       -1.20      5.33 o 
 -10   1   8       17.67        1.34      7.33 o 
  -9   1   8      110.02      112.18     19.47 o 
  -8   1   8       66.01       67.13      9.19 o 
  -7   1   8      104.52      104.80      4.84 o 
  -6   1   8       42.26       53.05      5.81 o 
  -5   1   8       39.97       40.76      4.15 o 
  -4   1   8        2.61        0.91      2.92 o 
  -3   1   8      672.02      698.38     11.76 o 
  -2   1   8      275.56      273.52      7.91 o 
  -1   1   8      502.40      489.31     15.34 o 
   0   1   8      324.59      369.65     10.35 o 
   1   1   8      149.15      143.68      4.36 o 
   2   1   8       21.19       19.88      3.67 o 
   3   1   8      258.59      270.26      8.81 o 
   4   1   8       23.92       26.87      3.16 o 
   5   1   8      183.22      183.85      7.93 o 
   6   1   8       12.21       12.23      3.33 o 
   7   1   8       63.63       61.37      5.49 o 
   8   1   8        8.52       -1.79      6.93 o 
   9   1   8        1.55       -2.61      6.79 o 
 -12   2   8        0.45       -6.33      5.64 o 
 -11   2   8       29.89       48.89     11.63 o 
 -10   2   8      381.90      396.11     20.56 o 
  -9   2   8      280.39      273.29     16.89 o 
  -8   2   8        1.23        4.45      4.21 o 
  -7   2   8        6.03        4.85      1.92 o 
  -6   2   8       18.38       17.94      2.80 o 
  -5   2   8       51.14       57.61      9.02 o 
  -4   2   8      420.33      441.71     10.52 o 
  -3   2   8      274.44      240.39      9.99 o 
  -2   2   8      346.45      376.29      9.59 o 
  -1   2   8      101.68      106.75      5.42 o 
   0   2   8      111.23      127.62      4.84 o 
   1   2   8       17.33       20.39      3.36 o 
   2   2   8        4.49        5.20      2.91 o 
   3   2   8      153.07      142.97      5.69 o 
   4   2   8        0.12        3.72      2.12 o 
   5   2   8        0.67       -0.25      1.99 o 
   6   2   8       38.71       37.77      4.61 o 
   7   2   8      101.53      105.62      6.78 o 
   8   2   8       42.52       20.74      8.95 o 
   9   2   8       11.88        8.56      8.53 o 
 -11   3   8        6.20        9.70      6.11 o 
 -10   3   8      148.14      134.15     14.59 o 
  -9   3   8      129.51      150.33     14.61 o 
  -8   3   8      168.41      151.17     17.35 o 
  -7   3   8       23.84       26.35      3.25 o 
  -6   3   8       42.76       43.63      3.98 o 
  -5   3   8        5.46        4.70      2.37 o 
  -4   3   8      228.35      259.38      8.44 o 
  -3   3   8      229.43      254.10      8.43 o 
  -2   3   8      535.47      533.40     11.84 o 
  -1   3   8     1352.33     1421.15     20.54 o 
   0   3   8      448.65      489.34      9.30 o 
   1   3   8        4.89        5.20      2.95 o 
   2   3   8        0.52        0.33      2.63 o 
   3   3   8       51.40       68.09      4.73 o 
   4   3   8       19.95       17.95      3.12 o 
   5   3   8        9.14        5.72      2.48 o 
   6   3   8        6.93        5.73      4.49 o 
   7   3   8        0.17        0.43      4.01 o 
   8   3   8       13.48       12.37      8.40 o 
 -11   4   8        2.97       -7.18      5.50 o 
 -10   4   8        0.41       -6.52      4.35 o 
  -9   4   8       34.06       31.48      8.70 o 
  -8   4   8       18.40       19.60      6.76 o 
  -7   4   8       44.95       51.47      6.10 o 
  -6   4   8      421.06      416.00     11.50 o 
  -5   4   8       20.78       13.17      3.31 o 
  -4   4   8       42.97       56.82      7.15 o 
  -3   4   8      119.00      123.54     12.81 o 
  -2   4   8        1.27       -0.12      3.62 o 
  -1   4   8      266.30      249.45      8.45 o 
   0   4   8        3.94        6.46      2.19 o 
   1   4   8        0.43        1.95      2.58 o 
   2   4   8      309.75      310.99     10.81 o 
   3   4   8      156.89      170.16      6.63 o 
   4   4   8       55.44       54.97      4.76 o 
   5   4   8        1.06       -0.19      3.30 o 
   6   4   8        0.56        1.79      2.43 o 
   7   4   8        2.03        0.13      3.36 o 
   8   4   8        0.00       -4.30      7.15 o 
 -10   5   8       25.37       36.46      9.98 o 
  -9   5   8        0.01       -4.94      7.51 o 
  -8   5   8        5.52       10.67      7.57 o 
  -7   5   8       78.17       73.14      9.46 o 
  -6   5   8       80.47       79.52      6.44 o 
  -5   5   8     1020.16     1046.02     20.21 o 
  -4   5   8      144.85      142.26     11.16 o 
  -3   5   8        1.21        1.73      2.54 o 
  -2   5   8       77.74       73.35      5.94 o 
  -1   5   8      159.88      145.55     10.44 o 
   0   5   8       33.93       33.67      3.49 o 
   1   5   8       28.04       31.99      4.86 o 
   2   5   8        7.60        8.66      3.42 o 
   3   5   8      601.82      559.88     14.83 o 
   4   5   8       17.86       16.70      3.32 o 
   5   5   8        0.07        1.12      3.58 o 
   6   5   8        5.14        4.76      2.85 o 
   7   5   8        4.95        5.71      4.23 o 
 -10   6   8       26.04       26.89      9.58 o 
  -9   6   8       26.01       31.55      8.80 o 
  -8   6   8       19.42       29.22      9.61 o 
  -7   6   8        2.84        0.69      4.11 o 
  -6   6   8      119.61      125.73      7.98 o 
  -5   6   8      147.84      156.38      8.38 o 
  -4   6   8       22.93       27.36      4.44 o 
  -3   6   8       20.23       16.63      3.68 o 
  -2   6   8       17.80        9.64      3.08 o 
  -1   6   8       21.63       15.67      3.39 o 
   0   6   8       10.44       14.52      6.57 o 
   1   6   8       22.79       29.28      6.71 o 
   2   6   8       37.43       32.80      5.10 o 
   3   6   8       52.90       41.97      4.77 o 
   4   6   8        0.04        0.20      2.12 o 
   5   6   8       10.04        7.00      2.75 o 
   6   6   8        2.43        2.46      2.65 o 
   7   6   8        0.88        0.35      4.99 o 
  -9   7   8       24.02       32.07      8.73 o 
  -8   7   8        4.02        7.43      7.15 o 
  -7   7   8       21.67       20.08     11.56 o 
  -6   7   8        0.16        2.31      2.67 o 
  -5   7   8        4.79        4.26      2.84 o 
  -4   7   8       20.83       22.77      4.19 o 
  -3   7   8       20.65       13.76      3.28 o 
  -2   7   8      129.82      123.31      8.00 o 
  -1   7   8       72.57       71.71      6.35 o 
   0   7   8        0.77        0.04      2.32 o 
   1   7   8        9.07        9.80      4.53 o 
   2   7   8       30.20       24.29      5.31 o 
   3   7   8        7.44       10.80      3.14 o 
   4   7   8        1.09       -1.25      2.22 o 
   5   7   8       25.50       21.63      4.27 o 
   6   7   8        0.74       -3.26      3.12 o 
  -7   8   8        1.94        6.06      4.69 o 
  -6   8   8        0.00        2.08      2.56 o 
  -5   8   8        4.85        9.36      3.13 o 
  -4   8   8        0.56        2.53      3.84 o 
  -3   8   8       46.01       43.79      5.52 o 
  -2   8   8       53.53       52.44      8.09 o 
  -1   8   8        1.36        1.86      2.88 o 
   0   8   8       11.75        9.54      3.99 o 
   1   8   8       10.10       12.41      5.03 o 
   2   8   8        0.03       -1.00      4.80 o 
   3   8   8       43.81       62.49      7.25 o 
   4   8   8        0.01        2.89      2.86 o 
  -6   9   8        0.85       -4.37      2.91 o 
  -5   9   8        0.91        3.14      3.67 o 
  -4   9   8        0.13       -1.40      2.50 o 
  -3   9   8       11.47       23.49      4.51 o 
  -2   9   8        4.47        7.06      3.33 o 
  -1   9   8        2.73        2.94      3.14 o 
   0   9   8       26.13       30.72      6.59 o 
   1   9   8        4.50        6.88      3.96 o 
   2   9   8       39.13       38.29      7.32 o 
 -11   0   9       17.93       15.22     10.08 o 
  -9   0   9        3.23        2.82      6.19 o 
  -7   0   9      412.82      414.71     19.63 o 
  -5   0   9      283.07      305.38     11.45 o 
  -3   0   9       13.85       20.81      4.01 o 
  -1   0   9      212.10      180.14     14.40 o 
   1   0   9      148.70      137.56     10.15 o 
   3   0   9        2.53        7.19      4.90 o 
   5   0   9       10.99       16.54      5.25 o 
   7   0   9        2.35       22.74     13.11 o 
 -12   1   9        6.55        2.24      7.09 o 
 -11   1   9        9.84        2.67      5.71 o 
 -10   1   9        0.37       -0.21      4.41 o 
  -9   1   9        0.63       -4.65      3.10 o 
  -8   1   9        2.18       -1.33      3.77 o 
  -7   1   9      344.50      317.84      8.44 o 
  -6   1   9      353.17      377.15      9.13 o 
  -5   1   9        0.11       -2.58      1.72 o 
  -4   1   9        9.38        2.97      1.95 o 
  -3   1   9      132.40      123.84      5.31 o 
  -2   1   9        4.40        5.37      2.44 o 
  -1   1   9       39.17       43.36      6.47 o 
   0   1   9      370.16      378.13      9.20 o 
   1   1   9        3.53       -0.70      2.10 o 
   2   1   9        1.83        0.31      2.85 o 
   3   1   9       35.63       42.49      4.81 o 
   4   1   9       69.46       62.31      5.77 o 
   5   1   9      178.39      181.05      8.60 o 
   6   1   9       81.14       77.00      6.20 o 
   7   1   9       45.82       40.82      4.87 o 
   8   1   9        1.09       -0.65      7.70 o 
 -12   2   9        9.82       10.27      7.85 o 
 -11   2   9       69.00       65.85     11.44 o 
 -10   2   9      116.68      118.64     13.94 o 
  -9   2   9        0.01       -3.39      3.95 o 
  -8   2   9        0.05       -3.55      3.79 o 
  -7   2   9       36.31       33.52      3.63 o 
  -6   2   9       11.91       11.61      2.63 o 
  -5   2   9       12.33       19.69      3.01 o 
  -4   2   9      100.64      111.16      6.16 o 
  -3   2   9      279.03      300.45     12.15 o 
  -2   2   9      539.02      541.42     12.05 o 
  -1   2   9      133.37      129.02      6.19 o 
   0   2   9       83.62       89.10      4.69 o 
   1   2   9        0.03        3.47      3.00 o 
   2   2   9        8.80        4.44      3.27 o 
   3   2   9        1.49        0.95      3.06 o 
   4   2   9        5.89        3.67      2.85 o 
   5   2   9       22.73       21.35      3.97 o 
   6   2   9       58.62       55.57      5.83 o 
   7   2   9       38.14       39.44      4.87 o 
   8   2   9        0.05      -11.20      7.46 o 
 -11   3   9        4.47       -6.17      5.36 o 
 -10   3   9       30.26       40.37      9.45 o 
  -9   3   9      119.46      120.80     13.49 o 
  -8   3   9        2.06       -3.75      3.57 o 
  -7   3   9       18.56       16.71      3.64 o 
  -6   3   9      103.58       96.49      5.70 o 
  -5   3   9       74.02       90.28      7.13 o 
  -4   3   9        0.19       -1.44      2.16 o 
  -3   3   9       93.45       84.34      5.89 o 
  -2   3   9     3870.61     3966.40     44.24 o 
  -1   3   9      194.80      205.76      7.71 o 
   0   3   9      355.39      360.95      8.23 o 
   1   3   9        0.50        2.27      2.96 o 
   2   3   9        0.00       -1.48      2.59 o 
   3   3   9      164.04      161.71      7.91 o 
   4   3   9        2.59        6.73      2.49 o 
   5   3   9        5.65        3.41      2.64 o 
   6   3   9       36.75       32.38      4.66 o 
   7   3   9       19.64       20.94      4.10 o 
   8   3   9        7.90        4.54     17.64 o 
 -11   4   9        0.74        7.20      6.54 o 
 -10   4   9       17.84       19.38      8.10 o 
  -9   4   9        3.05        7.01      5.93 o 
  -8   4   9       60.94       56.31     10.35 o 
  -7   4   9       21.46       20.79      3.78 o 
  -6   4   9      210.90      218.21      9.57 o 
  -5   4   9      384.78      384.12     15.39 o 
  -4   4   9        7.98        3.28      2.97 o 
  -3   4   9       73.38       69.48      5.84 o 
  -2   4   9      377.65      370.12     10.88 o 
  -1   4   9        1.31        3.66      2.69 o 
   0   4   9       11.51       12.72      3.63 o 
   1   4   9        2.47        5.71      5.54 o 
   2   4   9      158.35      151.50      8.72 o 
   3   4   9      614.95      563.42     13.76 o 
   4   4   9      131.21      136.86      6.64 o 
   5   4   9        2.70        2.94      2.43 o 
   6   4   9      108.82      126.33      8.09 o 
   7   4   9       19.49       24.61      5.55 o 
 -10   5   9        1.44       -7.03      4.68 o 
  -9   5   9        3.03        1.30      5.12 o 
  -8   5   9        3.54        7.78      5.26 o 
  -7   5   9       13.46        8.82      5.43 o 
  -6   5   9      323.90      303.37     10.81 o 
  -5   5   9       35.60       33.98      6.72 o 
  -4   5   9       32.99       45.04      5.32 o 
  -3   5   9       31.57       28.72      4.27 o 
  -2   5   9      587.34      567.07     13.95 o 
  -1   5   9       24.46       21.28      3.69 o 
   0   5   9        1.06        1.07      2.73 o 
   1   5   9        8.94       11.91      3.98 o 
   2   5   9      550.41      541.37     15.31 o 
   3   5   9       55.40       72.13      6.07 o 
   4   5   9       39.19       36.75      4.31 o 
   5   5   9        5.13        4.32      2.86 o 
   6   5   9        5.44        0.19      2.23 o 
   7   5   9        1.98       -4.06      4.79 o 
  -9   6   9        2.53        5.30      5.51 o 
  -8   6   9        4.31        0.23      3.32 o 
  -7   6   9        4.72        9.02      5.12 o 
  -6   6   9        2.79        6.74      3.18 o 
  -5   6   9       75.02       61.76      6.25 o 
  -4   6   9       48.52       50.10      5.93 o 
  -3   6   9        3.64       11.28      3.53 o 
  -2   6   9      289.49      289.20     10.47 o 
  -1   6   9      110.14      116.44      7.17 o 
   0   6   9       10.23       18.42     12.12 o 
   1   6   9        0.21       -0.96      2.05 o 
   2   6   9       39.32       40.00      5.56 o 
   3   6   9        8.41        9.01      3.80 o 
   4   6   9        2.64        5.81      2.68 o 
   5   6   9        6.20        9.84      5.47 o 
   6   6   9       56.44       80.74      8.81 o 
  -8   7   9        4.29       -3.29      4.02 o 
  -7   7   9        7.82       11.10      5.39 o 
  -6   7   9        6.54        8.28      3.06 o 
  -5   7   9        0.01        1.28      3.98 o 
  -4   7   9        4.42        8.30      3.02 o 
  -3   7   9       47.07       45.86      5.30 o 
  -2   7   9       40.94       34.83      4.82 o 
  -1   7   9        4.97        4.95      3.31 o 
   0   7   9       43.00       50.70      7.37 o 
   1   7   9        0.56       -1.18      2.47 o 
   2   7   9        0.20       -3.34      2.23 o 
   3   7   9        1.10        5.57      3.17 o 
   4   7   9        2.91       -1.79      2.64 o 
   5   7   9        2.18        2.95      4.09 o 
  -7   8   9        0.02       -0.17      4.26 o 
  -6   8   9       25.62       31.63      5.09 o 
  -5   8   9       36.16       47.99      5.90 o 
  -4   8   9        0.54        3.65      2.68 o 
  -3   8   9       23.86       33.48      4.90 o 
  -2   8   9        4.36        7.23      3.71 o 
  -1   8   9        8.91       10.36      4.14 o 
   0   8   9       16.41       21.13      6.56 o 
   1   8   9        0.99        0.54      2.97 o 
   2   8   9        9.66        9.49      4.94 o 
   3   8   9        3.89        1.95      8.30 o 
  -5   9   9       14.18       14.01      3.91 o 
  -4   9   9        8.35       17.02      8.18 o 
  -3   9   9        7.40        6.30      4.22 o 
  -2   9   9        1.40        3.32      3.55 o 
  -1   9   9        0.10        3.50      5.88 o 
   0   9   9       13.41        6.93      4.42 o 
   1   9   9        0.51       -0.05      3.87 o 
 -12   0  10        6.79       15.38     11.23 o 
 -10   0  10      509.82      472.93     32.22 o 
  -8   0  10      363.48      346.57     25.03 o 
  -6   0  10     1160.58     1223.70     25.69 o 
  -4   0  10      987.97      994.74     38.16 o 
  -2   0  10      784.31      877.60     20.25 o 
   0   0  10      927.91      887.11     19.45 o 
   2   0  10       80.88       86.52      9.10 o 
   4   0  10      155.29      155.45     11.32 o 
   6   0  10      101.05      110.17     10.57 o 
   8   0  10        2.88      -13.69      9.12 o 
 -12   1  10        0.26        3.20      7.30 o 
 -11   1  10        0.69        1.61      6.17 o 
 -10   1  10       25.92       26.37      7.98 o 
  -9   1  10        6.16        4.18      4.75 o 
  -8   1  10       12.77       10.73      5.14 o 
  -7   1  10       39.00       47.89      4.29 o 
  -6   1  10       15.17       10.14      2.82 o 
  -5   1  10        0.58        2.47      2.07 o 
  -4   1  10      596.31      572.98     13.09 o 
  -3   1  10      148.20      158.97      6.23 o 
  -2   1  10      156.78      155.45      6.77 o 
  -1   1  10        0.30       -0.69      2.66 o 
   0   1  10        0.78        7.60      2.63 o 
   1   1  10       20.89       19.74      4.06 o 
   2   1  10       78.29       81.92      6.14 o 
   3   1  10       88.05       94.08      7.70 o 
   4   1  10       15.27       13.08      3.99 o 
   5   1  10        6.91        2.01      3.11 o 
   6   1  10        0.27        1.95      2.71 o 
   7   1  10        1.05        0.68      4.43 o 
   8   1  10        1.01      -10.15      8.23 o 
 -11   2  10        1.74       -4.00      7.56 o 
 -10   2  10        0.10        3.50      5.56 o 
  -9   2  10      213.01      218.07     17.14 o 
  -8   2  10        4.02        2.16      4.53 o 
  -7   2  10      146.77      144.94      6.35 o 
  -6   2  10       29.69       29.75      3.86 o 
  -5   2  10       47.51       44.21      4.30 o 
  -4   2  10       64.77       67.88      4.90 o 
  -3   2  10       27.83       26.46      3.93 o 
  -2   2  10       48.77       44.95      4.64 o 
  -1   2  10      327.51      304.36      9.12 o 
   0   2  10       64.35       65.95      4.74 o 
   1   2  10      252.75      275.09     13.40 o 
   2   2  10       87.75       75.67      6.78 o 
   3   2  10       79.96       84.35      7.22 o 
   4   2  10       88.54       76.91      6.43 o 
   5   2  10       38.73       46.54      8.37 o 
   6   2  10       32.37       29.28      4.51 o 
   7   2  10       14.46       10.16      4.07 o 
 -11   3  10       25.18       23.09     12.78 o 
 -10   3  10       10.60        9.20      6.42 o 
  -9   3  10      144.61      158.63     15.51 o 
  -8   3  10       11.36       12.23      6.03 o 
  -7   3  10      126.91      130.62     10.95 o 
  -6   3  10        1.36        0.31      2.08 o 
  -5   3  10       74.18       79.85      6.11 o 
  -4   3  10        9.71        6.40      2.82 o 
  -3   3  10       84.19       90.04      6.34 o 
  -2   3  10     1277.89     1306.38     21.34 o 
  -1   3  10        0.74        0.74      2.80 o 
   0   3  10        9.81       12.54      7.39 o 
   1   3  10        1.44       -3.33      2.22 o 
   2   3  10      107.89       91.58      7.51 o 
   3   3  10       16.93       15.23      3.94 o 
   4   3  10       31.63       41.91      9.37 o 
   5   3  10       21.61       27.09      5.68 o 
   6   3  10      190.02      201.41      9.43 o 
   7   3  10       36.81       39.29      5.37 o 
 -11   4  10        4.73        9.81      7.45 o 
 -10   4  10        0.07        0.52      7.17 o 
  -9   4  10        6.65        9.07      6.12 o 
  -8   4  10       10.32       11.52     10.58 o 
  -7   4  10       26.83       29.42      4.21 o 
  -6   4  10      172.37      162.44      9.40 o 
  -5   4  10       41.93       51.12      6.52 o 
  -4   4  10       20.57       18.93      3.85 o 
  -3   4  10       57.07       73.70     15.63 o 
  -2   4  10        2.32       -1.89      4.30 o 
  -1   4  10      333.58      312.20      9.70 o 
   0   4  10       34.17       22.43      4.87 o 
   1   4  10       58.56       61.51      7.75 o 
   2   4  10       55.85       47.59      5.88 o 
   3   4  10      117.16      125.28      7.74 o 
   4   4  10        0.46        2.30      4.76 o 
   5   4  10       33.31       41.42      5.43 o 
   6   4  10       50.53       47.89      5.93 o 
   7   4  10      130.72      156.97     16.86 o 
 -10   5  10        4.39        9.88      6.97 o 
  -9   5  10       42.25       41.52      9.97 o 
  -8   5  10        0.14        1.62      4.57 o 
  -7   5  10        2.12        4.45      5.31 o 
  -6   5  10       37.42       27.45      4.58 o 
  -5   5  10       55.60       50.86      6.34 o 
  -4   5  10       15.78       15.59      3.79 o 
  -3   5  10        3.48        1.22      2.67 o 
  -2   5  10        4.01        3.36      2.46 o 
  -1   5  10       16.17       18.21      4.44 o 
   0   5  10       28.27       22.06     11.25 o 
   1   5  10        1.22        2.16      4.39 o 
   2   5  10       15.22        7.28      3.42 o 
   3   5  10      143.81      124.27      8.93 o 
   4   5  10       23.76       26.16      4.48 o 
   5   5  10       11.51       15.45      3.46 o 
   6   5  10        2.93        3.50      3.39 o 
  -9   6  10        8.15       20.37      8.39 o 
  -8   6  10       13.00        7.93      7.65 o 
  -7   6  10       22.72       16.96     14.43 o 
  -6   6  10       35.25       40.47      7.30 o 
  -5   6  10        1.35        0.37      2.52 o 
  -4   6  10       25.35       25.44      4.25 o 
  -3   6  10        4.15        8.18      3.20 o 
  -2   6  10      217.45      214.09      9.27 o 
  -1   6  10       17.40        9.23      3.73 o 
   0   6  10        0.12        1.73      2.60 o 
   1   6  10       27.50       29.93      5.01 o 
   2   6  10        1.71       -0.05      2.59 o 
   3   6  10        6.31        9.99      3.82 o 
   4   6  10        0.03        0.34      4.61 o 
   5   6  10        9.24        9.06      5.47 o 
  -8   7  10        0.29        8.66      4.49 o 
  -7   7  10        2.09       -0.93      3.83 o 
  -6   7  10       16.35       13.78      3.81 o 
  -5   7  10        2.35        1.76      3.80 o 
  -4   7  10        1.90        3.40      2.71 o 
  -3   7  10        3.44        4.76      2.67 o 
  -2   7  10        2.79        3.24      2.93 o 
  -1   7  10       12.48       19.94      5.91 o 
   0   7  10        2.31        6.41      3.09 o 
   1   7  10        7.52        6.17      3.91 o 
   2   7  10        0.01        0.87      3.24 o 
   3   7  10        2.99        6.48      4.07 o 
   4   7  10        0.05       -4.04      3.17 o 
  -6   8  10        6.68        7.58      5.34 o 
  -5   8  10        3.02        3.45      5.96 o 
  -4   8  10        8.92       10.81      3.37 o 
  -3   8  10       19.27       15.03      4.88 o 
  -2   8  10       53.06       41.21      7.81 o 
  -1   8  10        5.36        5.94      3.91 o 
   0   8  10       32.95       41.41      7.43 o 
   1   8  10        3.65        3.05      3.50 o 
   2   8  10        5.20       -1.43      3.23 o 
   3   8  10        6.15        5.70      6.76 o 
  -3   9  10       13.85        7.72      4.67 o 
  -2   9  10       13.41       29.53      6.74 o 
  -1   9  10       19.60       14.87      5.92 o 
   0   9  10        1.18        0.20      5.37 o 
 -11   0  11        8.77       15.00     10.32 o 
  -9   0  11        3.65       -6.35      5.37 o 
  -7   0  11       57.95       69.80      7.26 o 
  -5   0  11       44.86       54.57      6.87 o 
  -3   0  11       13.28       14.06      4.20 o 
  -1   0  11       99.70      105.12      7.66 o 
   1   0  11       52.56       61.83      8.29 o 
   3   0  11       78.70       77.75      9.54 o 
   5   0  11       41.95       38.71      7.29 o 
   7   0  11       37.26       35.50      7.26 o 
 -11   1  11       37.15       49.32     20.39 o 
 -10   1  11        3.38        2.25      5.37 o 
  -9   1  11       59.47       54.32     11.36 o 
  -8   1  11        8.99        9.24      5.46 o 
  -7   1  11        0.35        1.20      2.40 o 
  -6   1  11       20.59       15.00      3.94 o 
  -5   1  11        5.78       10.54      2.88 o 
  -4   1  11       59.14       60.96      4.86 o 
  -3   1  11       17.62       15.09      2.96 o 
  -2   1  11      218.80      194.72      6.89 o 
  -1   1  11       21.97       22.70      3.72 o 
   0   1  11        1.04        0.26      2.29 o 
   1   1  11        0.27        0.01      3.35 o 
   2   1  11      162.01      155.84      8.23 o 
   3   1  11        0.36       -0.54      2.90 o 
   4   1  11        0.56       -1.33      2.81 o 
   5   1  11      176.76      189.30      9.28 o 
   6   1  11       19.73       23.37      4.35 o 
   7   1  11       25.97       31.20      4.60 o 
 -11   2  11       10.64        4.73      6.43 o 
 -10   2  11       27.09       29.52      8.48 o 
  -9   2  11       72.33       55.64     14.98 o 
  -8   2  11       47.94       46.94      8.70 o 
  -7   2  11       38.12       37.89      4.28 o 
  -6   2  11       29.68       35.83      4.11 o 
  -5   2  11        3.49        2.42      2.35 o 
  -4   2  11       53.98       57.24      4.94 o 
  -3   2  11        0.17        5.97      3.06 o 
  -2   2  11      113.10      120.31      6.87 o 
  -1   2  11      388.68      353.83     10.19 o 
   0   2  11        5.19        7.98      3.94 o 
   1   2  11        2.19        3.71      3.69 o 
   2   2  11       27.50       36.37      5.07 o 
   3   2  11       15.66       12.01      3.98 o 
   4   2  11        0.18        5.59      3.58 o 
   5   2  11        3.27       11.26      3.25 o 
   6   2  11        4.27        8.32      3.31 o 
   7   2  11        2.15        4.25      2.88 o 
 -11   3  11       44.30       34.41      9.95 o 
 -10   3  11      103.25      102.53     14.07 o 
  -9   3  11        3.69        8.24      6.03 o 
  -8   3  11       84.36      102.27     12.86 o 
  -7   3  11       31.18       43.04      4.59 o 
  -6   3  11       53.10       54.95      5.05 o 
  -5   3  11        7.96        8.57      2.90 o 
  -4   3  11      106.46       93.60      6.79 o 
  -3   3  11        0.59       -2.16      2.45 o 
  -2   3  11       24.46       18.59      3.95 o 
  -1   3  11        6.73        4.03      3.63 o 
   0   3  11        1.22        1.81      3.15 o 
   1   3  11       23.50       21.86      4.46 o 
   2   3  11       79.76       88.40     10.37 o 
   3   3  11       88.81       83.54      6.87 o 
   4   3  11        5.62        1.21      2.74 o 
   5   3  11        2.12        0.79      5.04 o 
   6   3  11        7.33       11.21      4.79 o 
 -10   4  11       73.48       81.61     13.28 o 
  -9   4  11        0.00       -2.00      7.09 o 
  -8   4  11        0.58       -2.34      5.31 o 
  -7   4  11       67.82       79.11      6.04 o 
  -6   4  11      325.62      321.19     16.46 o 
  -5   4  11      287.54      298.40     10.80 o 
  -4   4  11       25.29       16.54      3.70 o 
  -3   4  11       19.42       10.94      4.75 o 
  -2   4  11      427.26      396.46     11.71 o 
  -1   4  11        1.18        3.09      3.03 o 
   0   4  11        0.01        8.39     10.25 o 
   1   4  11       66.78       71.94      7.02 o 
   2   4  11      189.15      192.45     10.12 o 
   3   4  11       56.60       60.90      6.95 o 
   4   4  11        3.42        0.55      2.85 o 
   5   4  11        2.74        2.34      2.94 o 
   6   4  11       20.59       28.95      5.23 o 
 -10   5  11        0.03       -5.51      6.34 o 
  -9   5  11       15.84       13.98      6.89 o 
  -8   5  11       19.10       17.26      6.28 o 
  -7   5  11        6.93        9.51      3.71 o 
  -6   5  11      345.79      352.38     12.13 o 
  -5   5  11       42.84       38.25      5.21 o 
  -4   5  11       26.40       28.28      4.78 o 
  -3   5  11       20.19       21.00      6.19 o 
  -2   5  11      201.13      178.43     11.07 o 
  -1   5  11       59.79       69.54      8.13 o 
   0   5  11        0.22       -0.85      4.07 o 
   1   5  11        0.00        2.92      2.96 o 
   2   5  11       17.06       24.81      4.81 o 
   3   5  11        2.43        8.22      3.52 o 
   4   5  11        6.71        7.65      3.73 o 
   5   5  11        1.46       -1.63      2.91 o 
  -9   6  11        6.84       -4.83     10.68 o 
  -8   6  11       19.30       23.71      5.33 o 
  -7   6  11        1.40        3.43      5.72 o 
  -6   6  11       12.04       12.15      3.69 o 
  -5   6  11        7.40        2.59      2.55 o 
  -4   6  11        6.24        2.38      2.66 o 
  -3   6  11       91.71      100.82      7.70 o 
  -2   6  11        3.70       -0.13      3.00 o 
  -1   6  11        0.57        4.94      3.63 o 
   0   6  11       15.83       17.58      5.16 o 
   1   6  11        5.20       10.24      3.68 o 
   2   6  11       42.12       36.77      6.45 o 
   3   6  11       32.85       21.81      6.77 o 
   4   6  11        0.36       -3.00      3.27 o 
  -7   7  11        7.31        5.85      4.49 o 
  -6   7  11        2.36        3.85      5.31 o 
  -5   7  11        0.39       -1.38      3.66 o 
  -4   7  11       11.72        6.98      4.82 o 
  -3   7  11        1.57        2.60      2.94 o 
  -2   7  11       43.90       36.44      6.48 o 
  -1   7  11        0.17       -2.84      2.24 o 
   0   7  11       16.26       17.31      5.01 o 
   1   7  11       28.36       35.37      6.94 o 
   2   7  11       85.32      103.65     11.26 o 
   3   7  11        1.84        3.02      3.99 o 
  -6   8  11        1.04        3.83      3.08 o 
  -5   8  11        6.66        9.31      3.46 o 
  -4   8  11        1.49       -0.70      3.04 o 
  -3   8  11        6.19        8.25      4.45 o 
  -2   8  11        3.83        1.86      8.86 o 
  -1   8  11        0.56       -4.44      7.36 o 
   0   8  11        0.88        1.33      2.94 o 
   1   8  11       11.17       14.56      7.14 o 
 -10   0  12       23.73        4.99      8.41 o 
  -8   0  12       25.57       19.44      8.98 o 
  -6   0  12       82.81       79.27     14.05 o 
  -4   0  12       58.79       53.05     18.00 o 
  -2   0  12        0.49        0.57      2.80 o 
   0   0  12        6.06        5.52      5.71 o 
   2   0  12        9.82       11.45      5.26 o 
   4   0  12      131.83      151.99     12.66 o 
   6   0  12      172.58      167.14     13.51 o 
 -11   1  12        5.72       -1.77      6.18 o 
 -10   1  12        0.54        1.06      6.44 o 
  -9   1  12        2.50        3.13      4.83 o 
  -8   1  12       25.66       21.36      6.93 o 
  -7   1  12       13.93       17.35      3.43 o 
  -6   1  12      100.22       99.33      9.16 o 
  -5   1  12       56.25       58.88      5.11 o 
  -4   1  12       17.66       22.43      3.48 o 
  -3   1  12        2.81        4.69      2.29 o 
  -2   1  12        0.86        0.13      1.97 o 
  -1   1  12       22.70       24.89      3.88 o 
   0   1  12       88.38       94.60     16.82 o 
   1   1  12        9.48        7.83      3.62 o 
   2   1  12        0.08        1.21      3.17 o 
   3   1  12        0.13       -1.70      2.77 o 
   4   1  12        0.25       -0.17      2.98 o 
   5   1  12       10.18        7.12      3.09 o 
   6   1  12       10.19        6.29      4.41 o 
 -11   2  12       25.91        5.93      9.83 o 
 -10   2  12       10.11       10.69      6.74 o 
  -9   2  12        0.53       -3.44      4.62 o 
  -8   2  12        5.04        0.37      5.74 o 
  -7   2  12      124.77      124.97      6.92 o 
  -6   2  12       65.91       69.21      8.54 o 
  -5   2  12        6.93        6.52      2.87 o 
  -4   2  12        6.19        5.59      2.71 o 
  -3   2  12      176.11      179.20      8.28 o 
  -2   2  12       60.67       57.31      5.56 o 
  -1   2  12        0.97        0.95      3.42 o 
   0   2  12        1.94        1.60      3.13 o 
   1   2  12        9.47       -1.42      3.12 o 
   2   2  12       48.41       46.05      6.08 o 
   3   2  12        0.91        3.74      2.81 o 
   4   2  12        4.35        7.08      3.95 o 
   5   2  12        4.72        6.22      3.28 o 
   6   2  12        0.15       -2.35      2.58 o 
 -10   3  12       53.80       55.77     10.88 o 
  -9   3  12       58.10       61.31     11.09 o 
  -8   3  12        0.00       -1.28      3.86 o 
  -7   3  12       64.24       60.91      5.35 o 
  -6   3  12      102.78      101.32     11.43 o 
  -5   3  12        0.01        0.73      2.17 o 
  -4   3  12        1.68        0.47      2.59 o 
  -3   3  12      139.26      141.58      7.97 o 
  -2   3  12      484.62      482.89     16.56 o 
  -1   3  12       70.79       68.59      7.77 o 
   0   3  12       42.84       46.42     11.29 o 
   1   3  12       45.34       45.47      5.84 o 
   2   3  12      287.06      282.31     11.78 o 
   3   3  12      204.35      228.78     12.85 o 
   4   3  12        0.05        2.96      3.05 o 
   5   3  12        3.97        2.65      5.26 o 
   6   3  12       24.58       32.43      5.11 o 
 -10   4  12       15.37       20.53      8.31 o 
  -9   4  12        2.47       -6.16      8.04 o 
  -8   4  12        0.90       -1.87      4.73 o 
  -7   4  12      161.97      167.05     12.56 o 
  -6   4  12       81.85       82.27      6.94 o 
  -5   4  12       41.76       36.09      5.14 o 
  -4   4  12       11.23       16.36      4.01 o 
  -3   4  12     1150.04     1187.53     29.35 o 
  -2   4  12      279.70      249.34     20.72 o 
  -1   4  12        3.47       -4.06      4.68 o 
   0   4  12       15.79       23.14      5.23 o 
   1   4  12       81.14       92.18     16.58 o 
   2   4  12       92.40       82.88      7.97 o 
   3   4  12       35.23       45.00      6.24 o 
   4   4  12        2.17        4.06      3.26 o 
   5   4  12       15.39       24.03      4.87 o 
  -9   5  12        0.32       -3.60      5.77 o 
  -8   5  12       30.91       30.15      8.59 o 
  -7   5  12        0.88        2.42      3.22 o 
  -6   5  12       27.34       31.42      4.93 o 
  -5   5  12       73.04       75.88      7.02 o 
  -4   5  12        1.40        4.00      4.18 o 
  -3   5  12      102.38       92.12     14.37 o 
  -2   5  12        6.77        1.71      3.88 o 
  -1   5  12        1.54        3.55      4.11 o 
   0   5  12       14.27       13.00      8.43 o 
   1   5  12        0.44        4.22      4.22 o 
   2   5  12        5.52        6.74      3.69 o 
   3   5  12        4.25       11.71      3.65 o 
   4   5  12        3.16        2.20      3.33 o 
  -8   6  12        2.11       -1.21      5.64 o 
  -7   6  12       31.34       34.54      9.28 o 
  -6   6  12        0.05       -1.07      2.57 o 
  -5   6  12       10.78       19.65      4.18 o 
  -4   6  12       35.32       46.74      5.97 o 
  -3   6  12       66.91       60.41      8.10 o 
  -2   6  12        0.10        3.51      3.07 o 
  -1   6  12       32.11       42.57      6.96 o 
   0   6  12        5.82       11.78      4.58 o 
   1   6  12       14.71       12.45      4.85 o 
   2   6  12       36.41       37.19      7.68 o 
   3   6  12        9.80        9.88      4.57 o 
  -7   7  12        4.64        9.58      5.66 o 
  -6   7  12       24.37       39.48      5.76 o 
  -5   7  12        1.66        5.31      3.30 o 
  -4   7  12       15.16       25.16      5.40 o 
  -3   7  12        2.48        9.22      3.69 o 
  -2   7  12       11.69       10.79      4.71 o 
  -1   7  12        1.93       -3.56      9.84 o 
   0   7  12        0.02       -1.38      3.25 o 
   1   7  12       29.12       44.29      7.95 o 
   2   7  12        9.13        6.52      5.42 o 
  -4   8  12        0.76        0.67      4.69 o 
  -3   8  12        0.24       -3.41      3.42 o 
  -2   8  12        2.62        2.42      4.10 o 
  -1   8  12        1.83       -1.41      7.02 o 
 -11   0  13       34.20       40.03     13.85 o 
  -9   0  13        0.34        9.34      7.69 o 
  -7   0  13        3.96        3.77      7.02 o 
  -5   0  13      104.90       98.00      8.89 o 
  -3   0  13       54.48       59.01      7.21 o 
  -1   0  13       24.19       26.05      7.70 o 
   1   0  13        5.26        2.91      5.80 o 
   3   0  13       18.66       26.54      7.23 o 
   5   0  13        7.28        6.26      7.01 o 
 -10   1  13       51.17       44.40      9.72 o 
  -9   1  13       91.84       79.38     11.39 o 
  -8   1  13        2.58        1.06      7.91 o 
  -7   1  13       60.00       59.81      5.40 o 
  -6   1  13      117.36      114.48      6.79 o 
  -5   1  13      108.24       96.49      6.24 o 
  -4   1  13       55.14       61.88      5.27 o 
  -3   1  13        5.49       10.12      4.77 o 
  -2   1  13      277.95      261.36     11.60 o 
  -1   1  13      345.97      311.18     10.90 o 
   0   1  13       61.76       57.18      9.65 o 
   1   1  13       24.12       28.49     11.23 o 
   2   1  13       55.57       55.68      6.72 o 
   3   1  13       18.39       20.83      4.69 o 
   4   1  13       32.10       40.17      5.74 o 
   5   1  13       34.98       44.93      6.06 o 
 -10   2  13        4.47        2.09      5.93 o 
  -9   2  13       25.29       35.71      8.94 o 
  -8   2  13        0.30       -4.15      4.03 o 
  -7   2  13        1.23       -1.90      4.32 o 
  -6   2  13       67.31       77.49      6.05 o 
  -5   2  13       43.32       43.02      4.82 o 
  -4   2  13        0.05        1.23      2.12 o 
  -3   2  13       17.49       18.56      3.49 o 
  -2   2  13        0.08       -0.24      3.17 o 
  -1   2  13        0.62        0.65      3.36 o 
   0   2  13       22.37       25.89      5.41 o 
   1   2  13      100.16       93.07     13.59 o 
   2   2  13       20.14       18.55      4.71 o 
   3   2  13       13.79       10.16      3.94 o 
   4   2  13        7.37        8.34      4.98 o 
   5   2  13        0.20        9.08      3.50 o 
 -10   3  13        0.09        8.17      6.81 o 
  -9   3  13        0.16       -2.70      5.13 o 
  -8   3  13        9.46        4.83      8.10 o 
  -7   3  13       34.20       29.23      4.25 o 
  -6   3  13       31.26       39.29      4.72 o 
  -5   3  13        8.42       12.04      3.22 o 
  -4   3  13        9.79        9.78      3.96 o 
  -3   3  13        7.69        4.25      3.28 o 
  -2   3  13        0.51        0.12      3.88 o 
  -1   3  13        1.30        1.76      3.42 o 
   0   3  13       41.14       41.61      6.88 o 
   1   3  13        0.94       -3.05      5.58 o 
   2   3  13       67.43       62.10      7.10 o 
   3   3  13        0.85        1.62      4.48 o 
   4   3  13        7.34        9.71      3.55 o 
   5   3  13        8.95       12.02      4.03 o 
  -9   4  13       13.42       16.59      7.67 o 
  -8   4  13       19.77       25.79     11.55 o 
  -7   4  13        2.84        4.43      2.74 o 
  -6   4  13       17.76       16.50      3.51 o 
  -5   4  13       17.01       16.29      3.99 o 
  -4   4  13        0.04       -4.76      4.50 o 
  -3   4  13       46.11       37.72      7.67 o 
  -2   4  13       94.43       79.05      8.60 o 
  -1   4  13       30.66       22.47      5.34 o 
   0   4  13        0.58        0.06      3.07 o 
   1   4  13        1.49        2.27      3.00 o 
   2   4  13      124.59      140.12     10.92 o 
   3   4  13        8.04        6.95      3.89 o 
   4   4  13        1.28       -2.00      6.52 o 
  -8   5  13        8.75       13.86      6.76 o 
  -7   5  13        0.53       -0.37      6.79 o 
  -6   5  13        1.17       -0.22      5.12 o 
  -5   5  13        0.00        1.49      2.60 o 
  -4   5  13       16.78        6.64     10.99 o 
  -3   5  13       38.51       31.63      6.32 o 
  -2   5  13      235.86      224.38     23.61 o 
  -1   5  13        2.62       15.02      4.85 o 
   0   5  13        9.42       11.94      5.67 o 
   1   5  13        0.38        7.50      3.91 o 
   2   5  13        1.26        3.57      4.29 o 
   3   5  13        0.32        2.40      5.29 o 
  -7   6  13        0.85        2.78      7.05 o 
  -6   6  13        3.67        4.41      3.18 o 
  -5   6  13        0.44       -1.20      2.55 o 
  -4   6  13        3.21       -2.76      3.19 o 
  -3   6  13        6.67        5.84      5.18 o 
  -2   6  13       39.42       35.04      6.80 o 
  -1   6  13        2.63       -0.41      2.83 o 
   0   6  13        5.88       -0.77      3.14 o 
   1   6  13        0.96       -3.55      3.11 o 
   2   6  13       27.98       35.72      6.09 o 
  -6   7  13       16.81       25.95      8.32 o 
  -5   7  13        1.65        5.87      5.03 o 
  -4   7  13       15.47       18.21      5.08 o 
  -3   7  13        3.27        5.87      3.87 o 
  -2   7  13        3.90       -4.28      2.85 o 
  -1   7  13        5.93        5.97      4.34 o 
   0   7  13        7.17        0.72      3.66 o 
 -10   0  14       56.07       53.17     14.88 o 
  -8   0  14        8.16       11.92      7.60 o 
  -6   0  14        3.50       -0.18      3.32 o 
  -4   0  14        1.83       -2.53      3.25 o 
  -2   0  14      175.47      159.30     10.33 o 
   0   0  14        2.10       -1.34      5.37 o 
   2   0  14       53.34       47.13     10.41 o 
   4   0  14       65.00       73.30     10.54 o 
 -10   1  14        0.08       -7.02      5.00 o 
  -9   1  14        0.40       -0.02      4.58 o 
  -8   1  14        0.31       -4.55      4.27 o 
  -7   1  14        2.16        7.95      2.90 o 
  -6   1  14       23.71       18.76      3.68 o 
  -5   1  14        0.46        3.97      2.50 o 
  -4   1  14       60.51       58.05      5.35 o 
  -3   1  14      139.42      126.14      6.99 o 
  -2   1  14       88.34      103.38      7.60 o 
  -1   1  14        0.33       -1.00      3.23 o 
   0   1  14        0.53        3.79      3.82 o 
   1   1  14        8.35        7.71      4.34 o 
   2   1  14        8.91       10.51      9.51 o 
   3   1  14        3.60        7.69      3.71 o 
   4   1  14       31.82       30.08      5.27 o 
 -10   2  14       35.71       36.61      9.61 o 
  -9   2  14       12.91       17.46      7.56 o 
  -8   2  14        6.44       -0.04      4.85 o 
  -7   2  14       70.09       81.15      6.31 o 
  -6   2  14       43.24       47.86      5.06 o 
  -5   2  14        0.05       -0.24      2.84 o 
  -4   2  14       23.44       29.07      4.01 o 
  -3   2  14       31.72       32.80      4.95 o 
  -2   2  14        0.14        2.86      6.60 o 
  -1   2  14       21.89       33.39      6.12 o 
   0   2  14        5.67        6.59      4.04 o 
   1   2  14      133.58      114.49     16.14 o 
   2   2  14       30.87       40.59      6.28 o 
   3   2  14       39.02       28.52      5.86 o 
   4   2  14        8.53        4.79      5.27 o 
  -9   3  14        0.12       -6.26      5.06 o 
  -8   3  14        2.45        2.65      5.24 o 
  -7   3  14       51.88       46.81      5.21 o 
  -6   3  14      172.50      166.01      8.24 o 
  -5   3  14       14.64       19.85      3.72 o 
  -4   3  14        1.86        0.41      2.37 o 
  -3   3  14       30.67       22.60      5.07 o 
  -2   3  14        2.62        0.48      3.44 o 
  -1   3  14        4.01        9.35      4.37 o 
   0   3  14       14.56       18.03      5.61 o 
   1   3  14       37.86       28.04      7.94 o 
   2   3  14       72.23       76.09      8.02 o 
   3   3  14        2.81       10.20      3.66 o 
   4   3  14        7.25       11.61     16.40 o 
  -9   4  14       14.87       19.27      8.40 o 
  -8   4  14        0.97        2.44      5.31 o 
  -7   4  14       25.58       23.32      4.37 o 
  -6   4  14       99.70       96.54      7.24 o 
  -5   4  14       42.29       34.31      5.15 o 
  -4   4  14       20.37       21.42      5.15 o 
  -3   4  14       84.74       81.59      8.85 o 
  -2   4  14        5.71        2.54      4.00 o 
  -1   4  14       10.47        6.86      5.18 o 
   0   4  14        0.16       -1.19      3.61 o 
   1   4  14        0.02        1.94      3.16 o 
   2   4  14        2.45        2.29      3.32 o 
   3   4  14        6.75       12.38      4.52 o 
  -8   5  14        0.55       -1.98      7.02 o 
  -7   5  14        2.75       -4.89      3.26 o 
  -6   5  14        0.47       -1.86      3.37 o 
  -5   5  14        8.09        3.31      2.97 o 
  -4   5  14        0.77       -2.49      2.84 o 
  -3   5  14      105.60       97.76     10.70 o 
  -2   5  14       22.98       25.04      5.86 o 
  -1   5  14        1.76       -3.66      2.44 o 
   0   5  14       18.19        7.73      8.87 o 
   1   5  14        2.79        9.20      9.96 o 
   2   5  14       20.43       29.09      5.71 o 
  -6   6  14        0.75        5.02      3.44 o 
  -5   6  14        0.85       -0.27      2.92 o 
  -4   6  14        0.77       -4.40      4.05 o 
  -3   6  14       24.83       26.94     12.13 o 
  -2   6  14       26.39       22.04      5.76 o 
  -1   6  14        2.75       -2.10      8.41 o 
   0   6  14        4.83        5.17      4.05 o 
   1   6  14        0.18        4.36      4.22 o 
  -3   7  14       14.49       24.63      7.87 o 
  -9   0  15        2.73        1.10      7.83 o 
  -7   0  15       21.25       31.74      8.35 o 
  -5   0  15       25.28       19.26      4.93 o 
  -3   0  15       39.50       45.43      6.85 o 
  -1   0  15       17.12       22.93      8.10 o 
   1   0  15        8.03       11.18      7.02 o 
   3   0  15        2.07        1.54      5.13 o 
  -9   1  15        4.80       -6.91      4.61 o 
  -8   1  15        0.86       -7.42      8.42 o 
  -7   1  15        0.17       -0.73      2.47 o 
  -6   1  15        0.46        0.12      2.25 o 
  -5   1  15        0.08        1.61      2.45 o 
  -4   1  15        1.30        2.51      2.43 o 
  -3   1  15        4.07        4.95      3.46 o 
  -2   1  15        0.34        8.47      4.19 o 
  -1   1  15       39.85       45.90      7.25 o 
   0   1  15        0.72        4.16      3.82 o 
   1   1  15       16.49       14.77      5.07 o 
   2   1  15        5.43        4.76      4.12 o 
   3   1  15        3.68        6.73      4.19 o 
  -9   2  15        3.78        4.90      5.97 o 
  -8   2  15        2.05       -2.18      4.31 o 
  -7   2  15      108.82      120.13      9.02 o 
  -6   2  15        6.82        7.06      2.86 o 
  -5   2  15        2.80       -1.88      2.45 o 
  -4   2  15        5.59       10.40      3.60 o 
  -3   2  15       64.16       80.36      7.36 o 
  -2   2  15        2.40        3.38      2.95 o 
  -1   2  15        7.38        9.97      4.32 o 
   0   2  15        3.52        8.29      4.38 o 
   1   2  15      103.51       96.86     10.26 o 
   2   2  15       83.21       73.83      9.41 o 
   3   2  15        4.63        3.39      3.83 o 
  -8   3  15       49.48       51.82     10.04 o 
  -7   3  15       23.21       27.53      4.47 o 
  -6   3  15      103.32       99.09      7.26 o 
  -5   3  15        1.00       -1.49      3.82 o 
  -4   3  15       23.98       23.16      4.41 o 
  -3   3  15       29.41       31.34      6.02 o 
  -2   3  15       21.84       35.20      6.46 o 
  -1   3  15        5.05        3.79      3.92 o 
   0   3  15       15.97        8.80      4.23 o 
   1   3  15       40.70       38.39     12.80 o 
   2   3  15       61.81       60.82      8.47 o 
   3   3  15        3.28       -3.29      5.64 o 
  -8   4  15        0.05        5.03      6.26 o 
  -7   4  15       21.77       22.88      4.13 o 
  -6   4  15       34.12       40.45      5.17 o 
  -5   4  15        2.87       12.60      3.40 o 
  -4   4  15       13.60       14.21      4.73 o 
  -3   4  15      121.84      108.69     10.74 o 
  -2   4  15       28.95       27.06      6.20 o 
  -1   4  15        6.70        8.63      8.99 o 
   0   4  15        7.88       13.03      8.29 o 
   1   4  15        7.06        5.76      3.98 o 
   2   4  15        0.68        4.67      8.20 o 
  -6   5  15        0.08        4.27      3.52 o 
  -5   5  15        2.95        2.63      4.62 o 
  -4   5  15      141.11      132.82     24.18 o 
  -3   5  15       59.87       57.67      8.58 o 
  -2   5  15       65.47       53.54      8.23 o 
  -1   5  15        2.48       -0.05      3.31 o 
   0   5  15        0.11       -3.66      3.21 o 
   1   5  15        0.53        8.25      4.58 o 
  -4   6  15        0.00        5.95      3.98 o 
  -3   6  15       55.13       60.12      8.84 o 
  -2   6  15       13.24       13.55      7.45 o 
  -8   0  16        0.51        2.46      6.97 o 
  -6   0  16        1.75        5.36      3.72 o 
  -4   0  16       25.50       25.80      5.61 o 
  -2   0  16      120.01      100.99     14.71 o 
   0   0  16       21.99       25.20      9.15 o 
   2   0  16        7.85       13.54      8.03 o 
  -8   1  16        6.66        0.24      5.49 o 
  -7   1  16        0.04       -1.29      2.87 o 
  -6   1  16        4.40        6.00      2.84 o 
  -5   1  16        0.99        1.69      2.50 o 
  -4   1  16        3.60        6.48      3.27 o 
  -3   1  16        1.39        3.77      3.58 o 
  -2   1  16        1.65       -3.67      3.13 o 
  -1   1  16        5.46        4.95      4.21 o 
   0   1  16       18.53       30.51      6.51 o 
   1   1  16        0.53        3.88     10.57 o 
   2   1  16        0.29        3.82      4.21 o 
  -8   2  16        0.86        3.23      5.79 o 
  -7   2  16       29.39       32.17      4.62 o 
  -6   2  16        0.41       -2.53      2.46 o 
  -5   2  16        1.01       -0.62      2.75 o 
  -4   2  16        1.88        2.03      4.20 o 
  -3   2  16        0.01        0.80      2.77 o 
  -2   2  16        1.14        5.53      4.05 o 
  -1   2  16        1.32        1.88      5.78 o 
   0   2  16       10.23        9.73      4.93 o 
   1   2  16        2.28        3.05      3.79 o 
   2   2  16       34.70       26.28      6.36 o 
  -7   3  16        0.36        2.42      5.33 o 
  -6   3  16       36.12       33.11      5.22 o 
  -5   3  16        1.38        7.45      3.25 o 
  -4   3  16       15.52       18.27      4.55 o 
  -3   3  16       17.09       25.79      4.86 o 
  -2   3  16       14.87        9.54      4.59 o 
  -1   3  16        8.07       13.01      4.88 o 
   0   3  16        3.25        6.31      4.30 o 
   1   3  16      102.99      129.39     12.17 o 
  -6   4  16        6.68        3.00      3.28 o 
  -5   4  16        5.06        8.58      3.69 o 
  -4   4  16       28.56       25.67      4.80 o 
  -3   4  16        5.52        1.59      3.81 o 
  -2   4  16       20.55       25.22      6.16 o 
  -1   4  16        4.05        1.74      5.79 o 
   0   4  16        6.77        1.72      4.16 o 
  -4   5  16        0.67       -3.44      3.02 o 
  -3   5  16      108.82      108.33     12.28 o 
  -2   5  16        1.00        2.30      3.80 o 
  -7   0  17        4.31        0.33      7.97 o 
  -5   0  17       23.90       21.00      7.55 o 
  -3   0  17      108.34      105.48     14.91 o 
  -1   0  17       11.51        9.82      7.14 o 
  -7   1  17       19.51       17.32      3.80 o 
  -6   1  17       20.57       23.54      4.26 o 
  -5   1  17        6.53        5.92      3.29 o 
  -4   1  17        8.57        8.57      4.14 o 
  -3   1  17       21.47       21.58      5.96 o 
  -2   1  17       24.28       19.72      5.59 o 
  -1   1  17        0.15       -2.11      3.32 o 
   0   1  17       10.81        3.52      4.34 o 
  -7   2  17       31.66       37.37      6.97 o 
  -6   2  17       34.93       35.50      5.53 o 
  -5   2  17       26.73       21.14      4.70 o 
  -4   2  17       21.17       20.68      7.85 o 
  -3   2  17        8.54        6.26      4.53 o 
  -2   2  17        1.41       10.76      4.72 o 
  -1   2  17       10.58        6.75      4.67 o 
   0   2  17       26.83       25.72      9.47 o 
  -6   3  17        6.74        5.03      3.87 o 
  -5   3  17        7.62       17.10      4.39 o 
  -4   3  17       21.17       25.99      5.01 o 
  -3   3  17        0.05        1.93      3.75 o 
  -2   3  17        3.98        6.94      4.34 o 
  -1   3  17        1.38        0.84      5.86 o 
  -4   0  18       15.88       33.58      9.65 o 
  -2   0  18       31.99       47.01     11.20 o 
  -4   1  18        7.59        9.71      4.51 o 
  -3   1  18        4.33        7.44      6.11 o 
                                                 
